# Supplementary material for: Fine-tuning thiosemicarbazones with heterocyclic substituents: identification of styryl-dependent cysteine reactivity and potent anti-cancer activity
Source: Chem Sci. 2026 Jul 15. Online ahead of print. doi: 10.1039/d6sc02195f (PMC13430521; doi:10.1039/d6sc02195f)
Supplement: SC-OLF-D6SC02195F-s002 [file SC-OLF-D6SC02195F-s002.cif]

# Supplementary Information (SI) for Chemical Science.
# This journal is © The Royal Society of Chemistry 2026

####################################################################### 
# 
# This file contains crystal structure data downloaded from the 
# Cambridge Structural Database (CSD) hosted by the Cambridge 
# Crystallographic Data Centre (CCDC).
# 
# Full information about CCDC data access policies and citation 
# guidelines are available at http://www.ccdc.cam.ac.uk/access/V1 
# 
# Audit and citation data items may have been added by the CCDC. 
# Please retain this information to preserve the provenance of 
# this file and to allow appropriate attribution of the data. 
# 
#######################################################################

data_cu_2500MepipT
_database_code_depnum_ccdc_archive 'CCDC 2451390'
loop_
_audit_author_name
_audit_author_address
'Paul Bernhardt'
;The University of Queensland
Australia
;
_audit_update_record             
;
2025-05-15 deposited with the CCDC.	2026-07-15 downloaded from the CCDC.
;

_audit_creation_date             2025-03-19T10:26:20-00:00
_audit_creation_method           'WinGX routine CIF_UPDATE'
_audit_conform_dict_name         cif_core.dic
_audit_conform_dict_version      2.4.5
_audit_conform_dict_location     ftp://ftp.iucr.org/pub/cif_core.dic

#----------------------------------------------------------------------------#
#                   CHEMICAL INFORMATION                                     #
#----------------------------------------------------------------------------#

_chemical_formula_moiety         'C20 H23 N5 S'
_chemical_formula_sum            'C20 H23 N5 S'
_chemical_formula_weight         365.49

#----------------------------------------------------------------------------#
#                   UNIT CELL INFORMATION                                    #
#----------------------------------------------------------------------------#

_symmetry_cell_setting           monoclinic
_symmetry_space_group_name_H-M   'P 21/c'
_symmetry_space_group_name_Hall  '-P 2ybc'
_symmetry_Int_Tables_number      14
loop_
_symmetry_equiv_pos_as_xyz
'x, y, z'
'-x, y+1/2, -z+1/2'
'-x, -y, -z'
'x, -y-1/2, z-1/2'

_cell_length_a                   11.3196(8)
_cell_length_b                   19.4334(13)
_cell_length_c                   8.6478(6)
_cell_angle_alpha                90
_cell_angle_beta                 99.746(3)
_cell_angle_gamma                90
_cell_volume                     1874.9(2)
_cell_formula_units_Z            4
_cell_measurement_temperature    150(2)
_cell_measurement_reflns_used    9557
_cell_measurement_theta_min      3.96
_cell_measurement_theta_max      68.1
_cell_measurement_wavelength     1.54184

#----------------------------------------------------------------------------#
#                   CRYSTAL INFORMATION                                      #
#----------------------------------------------------------------------------#

_exptl_crystal_description       prism
_exptl_crystal_colour            yellow
_exptl_crystal_size_max          0.3
_exptl_crystal_size_mid          0.05
_exptl_crystal_size_min          0.02
_exptl_crystal_density_diffrn    1.295
_exptl_crystal_density_method    'not measured'
_exptl_crystal_F_000             776

#----------------------------------------------------------------------------#
#                   ABSORPTION CORRECTION                                    #
#----------------------------------------------------------------------------#

_exptl_absorpt_coefficient_mu    1.632
_exptl_absorpt_correction_type   multi-scan
_exptl_absorpt_process_details   
;
        SADABS-2016/2 - Bruker AXS area detector scaling and absorption correcti
;
_exptl_absorpt_correction_T_min  0.667
_exptl_absorpt_correction_T_max  0.753
_shelx_estimated_absorpt_T_min   0.64
_shelx_estimated_absorpt_T_max   0.968

#----------------------------------------------------------------------------#
#                   DATA COLLECTION                                          #
#----------------------------------------------------------------------------#

_diffrn_source_type              'INCOATEC I\mS DIAMONDII'
_diffrn_ambient_temperature      150(2)
_diffrn_radiation_wavelength     1.54184
_diffrn_radiation_type           CuK\a
_diffrn_radiation_monochromator  'multilayer mirror'
_diffrn_radiation_probe          x-ray
_diffrn_detector                 'PHOTON III CPAD'
_diffrn_orient_matrix_ub_11      -0.073367
_diffrn_orient_matrix_ub_12      -0.011781
_diffrn_orient_matrix_ub_13      0.056418
_diffrn_orient_matrix_ub_21      -0.091533
_diffrn_orient_matrix_ub_22      0.008211
_diffrn_orient_matrix_ub_23      -0.065278
_diffrn_orient_matrix_ub_31      0.002283
_diffrn_orient_matrix_ub_32      -0.049414
_diffrn_orient_matrix_ub_33      -0.024298
_diffrn_measurement_device       'KAPPA diffractometer'
_diffrn_measurement_device_type  'Bruker D8 Venture'
_diffrn_measurement_method       '\w and \f scans'
_diffrn_standards_number         0
_diffrn_standards_interval_time  .
_diffrn_standards_interval_count .
_diffrn_standards_decay_%        ?
_diffrn_reflns_av_R_equivalents  0.0445
_diffrn_reflns_av_unetI/netI     0.0164
_diffrn_reflns_number            46625
_diffrn_reflns_limit_h_min       -13
_diffrn_reflns_limit_h_max       13
_diffrn_reflns_limit_k_min       -21
_diffrn_reflns_limit_k_max       22
_diffrn_reflns_limit_l_min       -10
_diffrn_reflns_limit_l_max       10
_diffrn_reflns_theta_min         3.962
_diffrn_reflns_theta_max         63.456
_diffrn_reflns_theta_full        63.456
_diffrn_measured_fraction_theta_full 1
_diffrn_measured_fraction_theta_max 1
_diffrn_reflns_Laue_measured_fraction_full 1
_diffrn_reflns_Laue_measured_fraction_max 1
_diffrn_reflns_point_group_measured_fraction_full 1
_diffrn_reflns_point_group_measured_fraction_max 1
_reflns_Friedel_coverage         0
_reflns_number_total             3056
_reflns_number_gt                2771
_reflns_threshold_expression     'I > 2\s(I)'
_diffrn_reflns_reduction_process 
;
        Scaled and merged with Sortav
        R.H. Blessing, (1987) Cryst. Rev. 1, 3-58
        R.H. Blessing, (1989) J. Appl. Cryst. 22, 396-397
;

#----------------------------------------------------------------------------#
#                   COMPUTER PROGRAMS USED                                   #
#----------------------------------------------------------------------------#

_computing_data_collection       'Bruker APEX2 software'
_computing_cell_refinement       'SAINT V8.40B integration software'
_computing_data_reduction        'SORTAV (Blessing, 1995)'
_computing_structure_solution    'SHELXT-2014/5 (Sheldrick, 2015)'
_computing_structure_refinement  'SHELXL-2018/1 (Sheldrick, 2018)'
_computing_molecular_graphics    'Ortep for Windows (Farrugia, 2012)'
_computing_publication_material  'WinGX publication routines (Farrugia, 2012)'

#----------------------------------------------------------------------------#
#                   STRUCTURE SOLUTION                                       #
#----------------------------------------------------------------------------#

_atom_sites_solution_primary     dual
_atom_sites_solution_secondary   dual
_atom_sites_solution_hydrogens   geom

#----------------------------------------------------------------------------#
#                   REFINEMENT INFORMATION                                   #
#----------------------------------------------------------------------------#

_shelx_SHELXL_version_number     2018/1
_refine_ls_structure_factor_coef Fsqd
_refine_ls_matrix_type           full
_refine_ls_weighting_scheme      calc
_refine_ls_weighting_details     
'w=1/[\s^2^(Fo^2^)+(0.0342P)^2^+0.8159P] where P=(Fo^2^+2Fc^2^)/3'
_refine_ls_hydrogen_treatment    constr
_refine_ls_extinction_method     none
_refine_ls_number_reflns         3056
_refine_ls_number_parameters     236
_refine_ls_number_restraints     0
_refine_ls_number_constraints    0
_refine_ls_R_factor_all          0.0337
_refine_ls_R_factor_gt           0.0299
_refine_ls_wR_factor_ref         0.0759
_refine_ls_wR_factor_gt          0.0739
_refine_ls_goodness_of_fit_ref   1.064
_refine_ls_restrained_S_all      1.064
_refine_ls_shift/su_max          0.001
_refine_ls_shift/su_mean         0
_refine_diff_density_max         0.154
_refine_diff_density_min         -0.227
_refine_diff_density_rms         0.039

#----------------------------------------------------------------------------#
#                   CONSTRAINTS AND RESTRAINTS                               #
#----------------------------------------------------------------------------#


#----------------------------------------------------------------------------#
#                   ATOMIC TYPES, COORDINATES AND THERMAL PARAMETERS         #
#----------------------------------------------------------------------------#

loop_
_atom_type_symbol
_atom_type_description
_atom_type_scat_dispersion_real
_atom_type_scat_dispersion_imag
_atom_type_scat_source
C C 0.0181 0.0091 'International Tables Vol C Tables 4.2.6.8 and 6.1.1.4'
H H 0 0 'International Tables Vol C Tables 4.2.6.8 and 6.1.1.4'
N N 0.0311 0.018 'International Tables Vol C Tables 4.2.6.8 and 6.1.1.4'
S S 0.3331 0.5567 'International Tables Vol C Tables 4.2.6.8 and 6.1.1.4'

loop_
_atom_site_label
_atom_site_type_symbol
_atom_site_fract_x
_atom_site_fract_y
_atom_site_fract_z
_atom_site_U_iso_or_equiv
_atom_site_adp_type
_atom_site_occupancy
_atom_site_site_symmetry_order
_atom_site_calc_flag
_atom_site_refinement_flags_posn
_atom_site_refinement_flags_adp
_atom_site_refinement_flags_occupancy
_atom_site_disorder_assembly
_atom_site_disorder_group
C1 C 0.44063(12) 0.36852(7) 0.25368(16) 0.0192(3) Uani 1 1 d . . . . .
C2 C 0.37871(13) 0.37480(7) 0.10140(17) 0.0241(3) Uani 1 1 d . . . . .
H2 H 0.359525 0.335203 0.03766 0.029 Uiso 1 1 calc R U . . .
C3 C 0.34535(14) 0.43974(8) 0.04396(18) 0.0279(3) Uani 1 1 d . . . . .
H3 H 0.303469 0.445472 -0.060098 0.033 Uiso 1 1 calc R U . . .
C4 C 0.37407(14) 0.49611(7) 0.14068(18) 0.0273(3) Uani 1 1 d . . . . .
H4 H 0.351025 0.541197 0.105242 0.033 Uiso 1 1 calc R U . . .
C5 C 0.43709(13) 0.48531(7) 0.29013(17) 0.0257(3) Uani 1 1 d . . . . .
H5 H 0.456971 0.52423 0.355849 0.031 Uiso 1 1 calc R U . . .
C6 C 0.48134(12) 0.30101(7) 0.32238(16) 0.0196(3) Uani 1 1 d . . . . .
C7 C 0.71724(12) 0.26633(7) 0.62801(16) 0.0199(3) Uani 1 1 d . . . . .
C8 C 0.74979(13) 0.14020(7) 0.66073(19) 0.0272(3) Uani 1 1 d . . . . .
H8A H 0.679888 0.137922 0.574908 0.033 Uiso 1 1 calc R U . . .
H8B H 0.728604 0.116084 0.753097 0.033 Uiso 1 1 calc R U . . .
C9 C 0.85646(13) 0.10513(7) 0.60960(17) 0.0254(3) Uani 1 1 d . . . . .
H9A H 0.837703 0.055915 0.588428 0.031 Uiso 1 1 calc R U . . .
H9B H 0.872258 0.12642 0.511112 0.031 Uiso 1 1 calc R U . . .
C10 C 0.99026(13) 0.18318(7) 0.76321(17) 0.0240(3) Uani 1 1 d . . . . .
H10A H 1.007293 0.20615 0.66719 0.029 Uiso 1 1 calc R U . . .
H10B H 1.062734 0.186906 0.844807 0.029 Uiso 1 1 calc R U . . .
C11 C 0.88631(13) 0.21912(7) 0.81932(17) 0.0242(3) Uani 1 1 d . . . . .
H11A H 0.872344 0.19831 0.919147 0.029 Uiso 1 1 calc R U . . .
H11B H 0.90561 0.268405 0.838479 0.029 Uiso 1 1 calc R U . . .
C12 C 1.06510(14) 0.07659(8) 0.6795(2) 0.0337(4) Uani 1 1 d . . . . .
H12A H 1.081443 0.097994 0.582661 0.051 Uiso 1 1 calc R U . . .
H12B H 1.046356 0.027773 0.6603 0.051 Uiso 1 1 calc R U . . .
H12C H 1.135829 0.080953 0.761616 0.051 Uiso 1 1 calc R U . . .
C13 C 0.42823(13) 0.23537(7) 0.27032(16) 0.0211(3) Uani 1 1 d . . . . .
H13 H 0.479879 0.196786 0.271157 0.025 Uiso 1 1 calc R U . . .
C14 C 0.31080(13) 0.22583(7) 0.22114(17) 0.0227(3) Uani 1 1 d . . . . .
H14 H 0.260734 0.265355 0.212883 0.027 Uiso 1 1 calc R U . . .
C15 C 0.25323(12) 0.15932(7) 0.17898(16) 0.0223(3) Uani 1 1 d . . . . .
C16 C 0.13414(14) 0.14863(8) 0.1955(2) 0.0309(4) Uani 1 1 d . . . . .
H16 H 0.089732 0.185485 0.229598 0.037 Uiso 1 1 calc R U . . .
C17 C 0.07952(14) 0.08538(8) 0.1632(2) 0.0342(4) Uani 1 1 d . . . . .
H17 H -0.001576 0.079166 0.17574 0.041 Uiso 1 1 calc R U . . .
C18 C 0.14235(14) 0.03117(8) 0.11289(18) 0.0295(4) Uani 1 1 d . . . . .
H18 H 0.105269 -0.012485 0.092139 0.035 Uiso 1 1 calc R U . . .
C19 C 0.25988(14) 0.04120(8) 0.09306(18) 0.0283(3) Uani 1 1 d . . . . .
H19 H 0.303249 0.004373 0.056953 0.034 Uiso 1 1 calc R U . . .
C20 C 0.31484(13) 0.10451(7) 0.12541(17) 0.0253(3) Uani 1 1 d . . . . .
H20 H 0.39551 0.110653 0.110927 0.03 Uiso 1 1 calc R U . . .
N1 N 0.47163(11) 0.42336(6) 0.34750(14) 0.0225(3) Uani 1 1 d . . . . .
N2 N 0.57212(10) 0.30296(6) 0.43808(13) 0.0196(3) Uani 1 1 d . . . . .
H2A H 0.602548 0.34357 0.466868 0.024 Uiso 1 1 calc R U . . .
N3 N 0.62255(10) 0.24765(6) 0.51647(14) 0.0209(3) Uani 1 1 d . . . . .
N4 N 0.77848(10) 0.21245(6) 0.70079(14) 0.0232(3) Uani 1 1 d . . . . .
N5 N 0.96334(10) 0.11090(6) 0.72978(14) 0.0228(3) Uani 1 1 d . . . . .
S1 S 0.75595(3) 0.35009(2) 0.67484(4) 0.02538(12) Uani 1 1 d . . . . .

loop_
_atom_site_aniso_label
_atom_site_aniso_U_11
_atom_site_aniso_U_22
_atom_site_aniso_U_33
_atom_site_aniso_U_23
_atom_site_aniso_U_13
_atom_site_aniso_U_12
C1 0.0183(7) 0.0173(7) 0.0223(7) -0.0004(6) 0.0047(6) -0.0012(5)
C2 0.0283(8) 0.0209(7) 0.0224(8) -0.0028(6) 0.0024(6) -0.0010(6)
C3 0.0335(9) 0.0268(8) 0.0218(8) 0.0033(6) 0.0001(6) 0.0014(6)
C4 0.0315(8) 0.0186(7) 0.0306(8) 0.0053(6) 0.0023(7) 0.0014(6)
C5 0.0307(8) 0.0164(7) 0.0288(8) -0.0012(6) 0.0015(7) -0.0024(6)
C6 0.0197(7) 0.0196(7) 0.0200(7) -0.0008(5) 0.0052(6) 0.0003(5)
C7 0.0200(7) 0.0202(7) 0.0205(7) -0.0009(6) 0.0063(6) 0.0000(6)
C8 0.0229(8) 0.0183(7) 0.0375(9) 0.0010(6) -0.0034(7) -0.0013(6)
C9 0.0296(8) 0.0183(7) 0.0260(8) 0.0004(6) -0.0022(6) 0.0002(6)
C10 0.0218(7) 0.0242(8) 0.0244(8) 0.0022(6) -0.0012(6) -0.0027(6)
C11 0.0251(8) 0.0243(8) 0.0212(7) -0.0016(6) -0.0019(6) -0.0008(6)
C12 0.0293(9) 0.0326(9) 0.0397(9) 0.0000(7) 0.0071(7) 0.0064(7)
C13 0.0254(8) 0.0159(7) 0.0221(7) 0.0004(5) 0.0039(6) 0.0022(6)
C14 0.0250(8) 0.0177(7) 0.0250(8) 0.0020(6) 0.0036(6) 0.0026(6)
C15 0.0239(8) 0.0190(7) 0.0223(7) 0.0036(6) -0.0012(6) 0.0000(6)
C16 0.0230(8) 0.0223(8) 0.0462(10) 0.0030(7) 0.0024(7) 0.0037(6)
C17 0.0208(8) 0.0271(8) 0.0524(11) 0.0072(7) -0.0005(7) -0.0026(6)
C18 0.0320(9) 0.0211(8) 0.0316(8) 0.0032(6) -0.0059(7) -0.0066(6)
C19 0.0343(9) 0.0214(8) 0.0283(8) -0.0028(6) 0.0025(7) -0.0007(6)
C20 0.0252(8) 0.0231(7) 0.0272(8) -0.0018(6) 0.0037(6) -0.0025(6)
N1 0.0255(6) 0.0178(6) 0.0231(6) -0.0005(5) 0.0009(5) -0.0017(5)
N2 0.0212(6) 0.0151(6) 0.0224(6) -0.0003(5) 0.0035(5) -0.0002(5)
N3 0.0208(6) 0.0174(6) 0.0237(6) 0.0016(5) 0.0011(5) 0.0022(5)
N4 0.0217(6) 0.0182(6) 0.0273(7) -0.0011(5) -0.0025(5) 0.0002(5)
N5 0.0211(6) 0.0211(6) 0.0254(6) 0.0017(5) 0.0013(5) 0.0011(5)
S1 0.0298(2) 0.01793(19) 0.0264(2) -0.00383(14) -0.00081(15) -0.00135(14)


#----------------------------------------------------------------------------#
#                   MOLECULAR GEOMETRY                                       #
#----------------------------------------------------------------------------#

_geom_special_details            
;
 All esds (except the esd in the dihedral angle between two l.s. planes)
 are estimated using the full covariance matrix.  The cell esds are taken
 into account individually in the estimation of esds in distances, angles
 and torsion angles; correlations between esds in cell parameters are only
 used when they are defined by crystal symmetry.  An approximate (isotropic)
 treatment of cell esds is used for estimating esds involving l.s. planes.
;
loop_
_geom_bond_atom_site_label_1
_geom_bond_atom_site_label_2
_geom_bond_distance
_geom_bond_site_symmetry_2
_geom_bond_publ_flag
C1 N1 1.3493(18) . ?
C1 C2 1.388(2) . ?
C1 C6 1.4811(19) . ?
C2 C3 1.385(2) . ?
C3 C4 1.383(2) . ?
C4 C5 1.382(2) . ?
C5 N1 1.3351(18) . ?
C6 N2 1.3078(18) . ?
C6 C13 1.4492(19) . ?
C7 N4 1.3510(18) . ?
C7 N3 1.3642(18) . ?
C7 S1 1.7163(14) . ?
C8 N4 1.4693(18) . ?
C8 C9 1.516(2) . ?
C9 N5 1.4598(18) . ?
C10 N5 1.4560(18) . ?
C10 C11 1.517(2) . ?
C11 N4 1.4607(18) . ?
C12 N5 1.4597(19) . ?
C13 C14 1.338(2) . ?
C14 C15 1.4656(19) . ?
C15 C20 1.395(2) . ?
C15 C16 1.395(2) . ?
C16 C17 1.383(2) . ?
C17 C18 1.382(2) . ?
C18 C19 1.384(2) . ?
C19 C20 1.386(2) . ?
N2 N3 1.3452(16) . ?

loop_
_geom_angle_atom_site_label_1
_geom_angle_atom_site_label_2
_geom_angle_atom_site_label_3
_geom_angle
_geom_angle_site_symmetry_1
_geom_angle_site_symmetry_3
_geom_angle_publ_flag
N1 C1 C2 122.62(13) . . ?
N1 C1 C6 115.26(12) . . ?
C2 C1 C6 122.08(12) . . ?
C3 C2 C1 118.90(13) . . ?
C4 C3 C2 118.87(14) . . ?
C5 C4 C3 118.44(13) . . ?
N1 C5 C4 123.83(13) . . ?
N2 C6 C13 119.60(12) . . ?
N2 C6 C1 115.60(12) . . ?
C13 C6 C1 124.80(12) . . ?
N4 C7 N3 113.77(12) . . ?
N4 C7 S1 122.33(11) . . ?
N3 C7 S1 123.90(10) . . ?
N4 C8 C9 110.07(12) . . ?
N5 C9 C8 111.27(12) . . ?
N5 C10 C11 111.11(11) . . ?
N4 C11 C10 109.63(12) . . ?
C14 C13 C6 123.93(13) . . ?
C13 C14 C15 125.25(13) . . ?
C20 C15 C16 117.81(13) . . ?
C20 C15 C14 122.00(13) . . ?
C16 C15 C14 120.17(13) . . ?
C17 C16 C15 121.22(15) . . ?
C18 C17 C16 120.32(15) . . ?
C17 C18 C19 119.24(14) . . ?
C18 C19 C20 120.55(14) . . ?
C19 C20 C15 120.83(14) . . ?
C5 N1 C1 117.30(12) . . ?
C6 N2 N3 125.02(11) . . ?
N2 N3 C7 111.06(11) . . ?
C7 N4 C11 124.06(12) . . ?
C7 N4 C8 123.73(12) . . ?
C11 N4 C8 112.05(11) . . ?
C10 N5 C12 110.53(12) . . ?
C10 N5 C9 109.62(11) . . ?
C12 N5 C9 110.70(12) . . ?

_shelx_res_file                  
;
TITL shelxt_a.res in P2(1)/c
    shelx.res
    created by SHELXL-2018/1 at 10:23:54 on 19-Mar-2025
CELL  1.54184  11.3196  19.4334   8.6478   90.000   99.746   90.000
ZERR     4.00   0.0008   0.0013   0.0006    0.000    0.003    0.000
LATT   1
SYMM  - X, 1/2 + Y, 1/2 - Z
SFAC  C    H    N    S
UNIT  80 92 20 4
MERG   2
OMIT    -2.00 127.00
FMAP   2
PLAN    3
SIZE     0.020   0.050   0.300
ACTA
BOND
LIST   4
L.S.  10
TEMP  -123.00
WGHT    0.034200    0.815900
FVAR       0.16662
C1    1    0.440633    0.368523    0.253676    11.00000    0.01830    0.01733 =
         0.02233   -0.00039    0.00470   -0.00120
C2    1    0.378705    0.374797    0.101399    11.00000    0.02828    0.02093 =
         0.02237   -0.00277    0.00240   -0.00102
AFIX  43
H2    2    0.359525    0.335203    0.037660    11.00000   -1.20000
AFIX   0
C3    1    0.345353    0.439743    0.043959    11.00000    0.03347    0.02684 =
         0.02180    0.00332    0.00008    0.00136
AFIX  43
H3    2    0.303469    0.445472   -0.060098    11.00000   -1.20000
AFIX   0
C4    1    0.374068    0.496113    0.140681    11.00000    0.03154    0.01858 =
         0.03064    0.00531    0.00228    0.00138
AFIX  43
H4    2    0.351025    0.541197    0.105242    11.00000   -1.20000
AFIX   0
C5    1    0.437087    0.485306    0.290132    11.00000    0.03068    0.01636 =
         0.02878   -0.00123    0.00146   -0.00242
AFIX  43
H5    2    0.456971    0.524230    0.355849    11.00000   -1.20000
AFIX   0
C6    1    0.481338    0.301015    0.322379    11.00000    0.01973    0.01962 =
         0.02001   -0.00079    0.00516    0.00029
C7    1    0.717243    0.266326    0.628013    11.00000    0.02001    0.02023 =
         0.02051   -0.00085    0.00629    0.00004
C8    1    0.749794    0.140200    0.660729    11.00000    0.02288    0.01830 =
         0.03748    0.00100   -0.00343   -0.00127
AFIX  23
H8A   2    0.679888    0.137922    0.574908    11.00000   -1.20000
H8B   2    0.728604    0.116084    0.753097    11.00000   -1.20000
AFIX   0
C9    1    0.856458    0.105128    0.609595    11.00000    0.02959    0.01825 =
         0.02603    0.00040   -0.00215    0.00017
AFIX  23
H9A   2    0.837703    0.055915    0.588428    11.00000   -1.20000
H9B   2    0.872258    0.126420    0.511112    11.00000   -1.20000
AFIX   0
C10   1    0.990264    0.183182    0.763212    11.00000    0.02178    0.02415 =
         0.02437    0.00223   -0.00116   -0.00274
AFIX  23
H10A  2    1.007293    0.206150    0.667190    11.00000   -1.20000
H10B  2    1.062734    0.186906    0.844807    11.00000   -1.20000
AFIX   0
C11   1    0.886311    0.219124    0.819319    11.00000    0.02508    0.02430 =
         0.02125   -0.00156   -0.00194   -0.00083
AFIX  23
H11A  2    0.872344    0.198310    0.919147    11.00000   -1.20000
H11B  2    0.905610    0.268405    0.838479    11.00000   -1.20000
AFIX   0
C12   1    1.065102    0.076585    0.679455    11.00000    0.02929    0.03257 =
         0.03969   -0.00004    0.00709    0.00644
AFIX 137
H12A  2    1.081443    0.097994    0.582661    11.00000   -1.50000
H12B  2    1.046356    0.027773    0.660300    11.00000   -1.50000
H12C  2    1.135829    0.080953    0.761616    11.00000   -1.50000
AFIX   0
C13   1    0.428233    0.235366    0.270319    11.00000    0.02544    0.01585 =
         0.02206    0.00035    0.00393    0.00222
AFIX  43
H13   2    0.479879    0.196786    0.271157    11.00000   -1.20000
AFIX   0
C14   1    0.310803    0.225833    0.221136    11.00000    0.02500    0.01774 =
         0.02504    0.00203    0.00356    0.00256
AFIX  43
H14   2    0.260734    0.265355    0.212883    11.00000   -1.20000
AFIX   0
C15   1    0.253230    0.159321    0.178982    11.00000    0.02392    0.01901 =
         0.02232    0.00360   -0.00124   -0.00001
C16   1    0.134135    0.148632    0.195526    11.00000    0.02301    0.02234 =
         0.04624    0.00303    0.00240    0.00367
AFIX  43
H16   2    0.089732    0.185485    0.229598    11.00000   -1.20000
AFIX   0
C17   1    0.079519    0.085381    0.163245    11.00000    0.02081    0.02707 =
         0.05238    0.00723   -0.00054   -0.00263
AFIX  43
H17   2   -0.001576    0.079166    0.175740    11.00000   -1.20000
AFIX   0
C18   1    0.142350    0.031167    0.112892    11.00000    0.03199    0.02106 =
         0.03159    0.00322   -0.00586   -0.00656
AFIX  43
H18   2    0.105269   -0.012485    0.092139    11.00000   -1.20000
AFIX   0
C19   1    0.259878    0.041197    0.093056    11.00000    0.03426    0.02140 =
         0.02834   -0.00281    0.00245   -0.00070
AFIX  43
H19   2    0.303249    0.004373    0.056953    11.00000   -1.20000
AFIX   0
C20   1    0.314842    0.104509    0.125415    11.00000    0.02524    0.02312 =
         0.02718   -0.00175    0.00365   -0.00246
AFIX  43
H20   2    0.395510    0.110653    0.110927    11.00000   -1.20000
AFIX   0
N1    3    0.471633    0.423359    0.347500    11.00000    0.02549    0.01780 =
         0.02308   -0.00051    0.00089   -0.00175
N2    3    0.572117    0.302960    0.438083    11.00000    0.02118    0.01510 =
         0.02244   -0.00031    0.00352   -0.00018
AFIX  43
H2A   2    0.602548    0.343570    0.466868    11.00000   -1.20000
AFIX   0
N3    3    0.622545    0.247653    0.516471    11.00000    0.02077    0.01736 =
         0.02367    0.00165    0.00109    0.00219
N4    3    0.778484    0.212452    0.700791    11.00000    0.02167    0.01825 =
         0.02727   -0.00113   -0.00246    0.00017
N5    3    0.963341    0.110896    0.729783    11.00000    0.02111    0.02109 =
         0.02535    0.00170    0.00132    0.00105
S1    4    0.755945    0.350090    0.674837    11.00000    0.02985    0.01793 =
         0.02642   -0.00383   -0.00081   -0.00135
HKLF    4


REM  shelxt_a.res in P2(1)/c
REM R1 =  0.0299 for    2771 Fo > 4sig(Fo)  and  0.0337 for all    3056 data
REM    236 parameters refined using      0 restraints

END

WGHT      0.0338      0.8183

REM Highest difference peak  0.154,  deepest hole -0.227,  1-sigma level  0.039
Q1    1   0.4823  0.1947  0.3301  11.00000  0.05    0.15
Q2    1   0.1916  0.1571  0.1684  11.00000  0.05    0.15
Q3    1   0.2421  0.2610  0.2705  11.00000  0.05    0.13
;
_shelx_res_checksum              78088
####################################################################### 
# 
# This file contains crystal structure data downloaded from the 
# Cambridge Structural Database (CSD) hosted by the Cambridge 
# Crystallographic Data Centre (CCDC).
# 
# Full information about CCDC data access policies and citation 
# guidelines are available at http://www.ccdc.cam.ac.uk/access/V1 
# 
# Audit and citation data items may have been added by the CCDC. 
# Please retain this information to preserve the provenance of 
# this file and to allow appropriate attribution of the data. 
# 
#######################################################################

data_s2400ppp4tmt
_database_code_depnum_ccdc_archive 'CCDC 2451389'
loop_
_audit_author_name
_audit_author_address
'Paul Bernhardt'
;The University of Queensland
Australia
;
_audit_update_record             
;
2025-05-15 deposited with the CCDC.	2026-07-15 downloaded from the CCDC.
;

_audit_creation_date             2024-04-30T17:59:24-00:00
_audit_creation_method           'WinGX routine CIF_UPDATE'
_audit_conform_dict_name         cif_core.dic
_audit_conform_dict_version      2.4.5
_audit_conform_dict_location     ftp://ftp.iucr.org/pub/cif_core.dic

#----------------------------------------------------------------------------#
#                   CHEMICAL INFORMATION                                     #
#----------------------------------------------------------------------------#

_chemical_formula_sum            'C19 H20 N4 S2'
_chemical_formula_weight         368.51

#----------------------------------------------------------------------------#
#                   UNIT CELL INFORMATION                                    #
#----------------------------------------------------------------------------#

_symmetry_cell_setting           monoclinic
_symmetry_space_group_name_H-M   'C 2/c'
_symmetry_space_group_name_Hall  '-C 2yc'
_symmetry_Int_Tables_number      15
loop_
_symmetry_equiv_pos_as_xyz
'x, y, z'
'-x, y, -z+1/2'
'x+1/2, y+1/2, z'
'-x+1/2, y+1/2, -z+1/2'
'-x, -y, -z'
'x, -y, z-1/2'
'-x+1/2, -y+1/2, -z'
'x+1/2, -y+1/2, z-1/2'

_cell_length_a                   25.6309(10)
_cell_length_b                   6.3474(3)
_cell_length_c                   23.0520(10)
_cell_angle_alpha                90
_cell_angle_beta                 103.139(4)
_cell_angle_gamma                90
_cell_volume                     3652.1(3)
_cell_formula_units_Z            8
_cell_measurement_temperature    150(2)
_cell_measurement_reflns_used    9923
_cell_measurement_theta_min      2.67
_cell_measurement_theta_max      32.46
_cell_measurement_wavelength     0.71073

#----------------------------------------------------------------------------#
#                   CRYSTAL INFORMATION                                      #
#----------------------------------------------------------------------------#

_exptl_crystal_description       prism
_exptl_crystal_colour            orange
_exptl_crystal_size_max          0.5
_exptl_crystal_size_mid          0.2
_exptl_crystal_size_min          0.2
_exptl_crystal_density_diffrn    1.34
_exptl_crystal_density_method    'not measured'
_exptl_crystal_F_000             1552

#----------------------------------------------------------------------------#
#                   ABSORPTION CORRECTION                                    #
#----------------------------------------------------------------------------#

_exptl_absorpt_coefficient_mu    0.301
_exptl_absorpt_correction_type   multi-scan
_exptl_absorpt_process_details   
;
        CrysAlisPro 1.171.43.94a (Rigaku Oxford Diffraction, 2023)
        Empirical absorption correction using spherical harmonics,
        implemented in SCALE3 ABSPACK scaling algorithm.
;
_exptl_absorpt_correction_T_min  0.916
_exptl_absorpt_correction_T_max  1
_shelx_estimated_absorpt_T_min   0.864
_shelx_estimated_absorpt_T_max   0.942

#----------------------------------------------------------------------------#
#                   DATA COLLECTION                                          #
#----------------------------------------------------------------------------#

_diffrn_source                   'micro-focus sealed X-ray tube'
_diffrn_ambient_temperature      150(2)
_diffrn_radiation_wavelength     0.71073
_diffrn_radiation_type           MoK\a
_diffrn_radiation_monochromator  mirror
_diffrn_radiation_probe          x-ray
_diffrn_detector                 'CCD plate'
_diffrn_detector_area_resol_mean 5.81
_diffrn_orient_matrix_ub_11      0.018842
_diffrn_orient_matrix_ub_12      -0.043624
_diffrn_orient_matrix_ub_13      0.024413
_diffrn_orient_matrix_ub_21      -0.009214
_diffrn_orient_matrix_ub_22      -0.102688
_diffrn_orient_matrix_ub_23      -0.009251
_diffrn_orient_matrix_ub_31      0.019169
_diffrn_orient_matrix_ub_32      -0.006423
_diffrn_orient_matrix_ub_33      -0.017802
_diffrn_measurement_device       '\k-geometry diffractometer'
_diffrn_measurement_device_type  
'Agilent Technologies XtaLAB Synergy, Dualflex, Pilatus 300K'
_diffrn_measurement_method       '\w scans'
_diffrn_standards_number         0
_diffrn_standards_interval_time  .
_diffrn_standards_interval_count .
_diffrn_standards_decay_%        ?
_diffrn_reflns_av_R_equivalents  0.0322
_diffrn_reflns_av_unetI/netI     0.0225
_diffrn_reflns_number            22542
_diffrn_reflns_limit_h_min       -32
_diffrn_reflns_limit_h_max       33
_diffrn_reflns_limit_k_min       -8
_diffrn_reflns_limit_k_max       8
_diffrn_reflns_limit_l_min       -29
_diffrn_reflns_limit_l_max       29
_diffrn_reflns_theta_min         2.147
_diffrn_reflns_theta_max         27.498
_diffrn_reflns_theta_full        25.242
_diffrn_measured_fraction_theta_full 0.999
_diffrn_measured_fraction_theta_max 0.999
_diffrn_reflns_Laue_measured_fraction_full 0.999
_diffrn_reflns_Laue_measured_fraction_max 0.999
_diffrn_reflns_point_group_measured_fraction_full 0.999
_diffrn_reflns_point_group_measured_fraction_max 0.999
_reflns_Friedel_coverage         0
_reflns_number_total             4191
_reflns_number_gt                3589
_reflns_threshold_expression     'I > 2\s(I)'
_diffrn_reflns_reduction_process 
;
        Scaled and merged with Sortav
        R.H. Blessing, (1987) Cryst. Rev. 1, 3-58
        R.H. Blessing, (1989) J. Appl. Cryst. 22, 396-397
;

#----------------------------------------------------------------------------#
#                   COMPUTER PROGRAMS USED                                   #
#----------------------------------------------------------------------------#

_computing_data_collection       'CrysalisPro (Agilent Technologies,     )'
_computing_cell_refinement       'CrysalisPro (Agilent Technologies,     )'
_computing_data_reduction        'CrysalisPro (Agilent Technologies,     )'
_computing_structure_solution    'SHELXT-2014/5 (Sheldrick, 2015)'
_computing_structure_refinement  'SHELXL-2018/1 (Sheldrick, 2018)'
_computing_molecular_graphics    'Ortep for Windows (Farrugia, 2012)'
_computing_publication_material  'WinGX publication routines (Farrugia, 2012)'

#----------------------------------------------------------------------------#
#                   STRUCTURE SOLUTION                                       #
#----------------------------------------------------------------------------#

_atom_sites_solution_primary     dual
_atom_sites_solution_secondary   dual
_atom_sites_solution_hydrogens   geom

#----------------------------------------------------------------------------#
#                   REFINEMENT INFORMATION                                   #
#----------------------------------------------------------------------------#

_shelx_SHELXL_version_number     2018/1
_refine_ls_structure_factor_coef Fsqd
_refine_ls_matrix_type           full
_refine_ls_weighting_scheme      calc
_refine_ls_weighting_details     
'w=1/[\s^2^(Fo^2^)+(0.0483P)^2^+3.0493P] where P=(Fo^2^+2Fc^2^)/3'
_refine_ls_hydrogen_treatment    constr
_refine_ls_extinction_method     none
_refine_ls_number_reflns         4191
_refine_ls_number_parameters     226
_refine_ls_number_restraints     0
_refine_ls_number_constraints    0
_refine_ls_R_factor_all          0.0448
_refine_ls_R_factor_gt           0.038
_refine_ls_wR_factor_ref         0.1035
_refine_ls_wR_factor_gt          0.0997
_refine_ls_goodness_of_fit_ref   1.042
_refine_ls_restrained_S_all      1.042
_refine_ls_shift/su_max          0.001
_refine_ls_shift/su_mean         0
_refine_diff_density_max         0.491
_refine_diff_density_min         -0.312
_refine_diff_density_rms         0.045

#----------------------------------------------------------------------------#
#                   CONSTRAINTS AND RESTRAINTS                               #
#----------------------------------------------------------------------------#


#----------------------------------------------------------------------------#
#                   ATOMIC TYPES, COORDINATES AND THERMAL PARAMETERS         #
#----------------------------------------------------------------------------#

loop_
_atom_type_symbol
_atom_type_description
_atom_type_scat_dispersion_real
_atom_type_scat_dispersion_imag
_atom_type_scat_source
C C 0.0033 0.0016 'International Tables Vol C Tables 4.2.6.8 and 6.1.1.4'
H H 0 0 'International Tables Vol C Tables 4.2.6.8 and 6.1.1.4'
N N 0.0061 0.0033 'International Tables Vol C Tables 4.2.6.8 and 6.1.1.4'
S S 0.1246 0.1234 'International Tables Vol C Tables 4.2.6.8 and 6.1.1.4'

loop_
_atom_site_label
_atom_site_type_symbol
_atom_site_fract_x
_atom_site_fract_y
_atom_site_fract_z
_atom_site_U_iso_or_equiv
_atom_site_adp_type
_atom_site_occupancy
_atom_site_site_symmetry_order
_atom_site_calc_flag
_atom_site_refinement_flags_posn
_atom_site_refinement_flags_adp
_atom_site_refinement_flags_occupancy
_atom_site_disorder_assembly
_atom_site_disorder_group
C1 C 0.49929(6) 0.5555(3) 0.59067(7) 0.0343(3) Uani 1 1 d . . . . .
C2 C 0.53824(6) 0.3994(3) 0.59748(8) 0.0392(4) Uani 1 1 d . . . . .
H2 H 0.535149 0.274146 0.619004 0.047 Uiso 1 1 calc R U . . .
C3 C 0.58178(7) 0.4312(3) 0.57201(8) 0.0426(4) Uani 1 1 d . . . . .
H3 H 0.608953 0.327053 0.575705 0.051 Uiso 1 1 calc R U . . .
C4 C 0.58520(6) 0.6141(3) 0.54149(8) 0.0417(4) Uani 1 1 d . . . . .
H4 H 0.614527 0.638492 0.523499 0.05 Uiso 1 1 calc R U . . .
C5 C 0.54481(6) 0.7632(3) 0.53745(8) 0.0433(4) Uani 1 1 d . . . . .
H5 H 0.54746 0.890825 0.516773 0.052 Uiso 1 1 calc R U . . .
C6 C 0.44963(6) 0.5290(3) 0.61319(7) 0.0346(3) Uani 1 1 d . . . . .
C7 C 0.44474(7) 0.3679(3) 0.65548(8) 0.0387(4) Uani 1 1 d . . . . .
H7 H 0.472359 0.264994 0.663355 0.046 Uiso 1 1 calc R U . . .
C8 C 0.40561(6) 0.3463(3) 0.68516(7) 0.0370(4) Uani 1 1 d . . . . .
H8 H 0.377644 0.447847 0.677836 0.044 Uiso 1 1 calc R U . . .
C9 C 0.40267(6) 0.1788(3) 0.72782(7) 0.0354(3) Uani 1 1 d . . . . .
C10 C 0.37004(7) 0.2073(3) 0.76820(8) 0.0411(4) Uani 1 1 d . . . . .
H10 H 0.350672 0.335062 0.767956 0.049 Uiso 1 1 calc R U . . .
C11 C 0.36580(8) 0.0496(3) 0.80873(8) 0.0474(4) Uani 1 1 d . . . . .
H11 H 0.343661 0.06978 0.836188 0.057 Uiso 1 1 calc R U . . .
C12 C 0.39388(7) -0.1370(3) 0.80903(8) 0.0475(4) Uani 1 1 d . . . . .
H12 H 0.390786 -0.244835 0.836628 0.057 Uiso 1 1 calc R U . . .
C13 C 0.42579(8) -0.1667(3) 0.77009(9) 0.0505(5) Uani 1 1 d . . . . .
H13 H 0.445137 -0.294705 0.77087 0.061 Uiso 1 1 calc R U . . .
C14 C 0.43034(7) -0.0120(3) 0.72937(8) 0.0439(4) Uani 1 1 d . . . . .
H14 H 0.452502 -0.035456 0.702095 0.053 Uiso 1 1 calc R U . . .
C15 C 0.33082(6) 0.8169(2) 0.56620(6) 0.0294(3) Uani 1 1 d . . . . .
C16 C 0.24300(6) 0.9922(2) 0.55075(7) 0.0324(3) Uani 1 1 d . . . . .
H16A H 0.206076 0.935254 0.540851 0.039 Uiso 1 1 calc R U . . .
H16B H 0.251443 1.045859 0.51361 0.039 Uiso 1 1 calc R U . . .
C17 C 0.24660(7) 1.1696(3) 0.59505(8) 0.0413(4) Uani 1 1 d . . . . .
H17A H 0.222266 1.284672 0.576793 0.05 Uiso 1 1 calc R U . . .
H17B H 0.283585 1.225999 0.60452 0.05 Uiso 1 1 calc R U . . .
C18 C 0.27216(7) 0.8580(3) 0.67900(7) 0.0399(4) Uani 1 1 d . . . . .
H18A H 0.309927 0.9045 0.691443 0.048 Uiso 1 1 calc R U . . .
H18B H 0.26333 0.778712 0.712488 0.048 Uiso 1 1 calc R U . . .
C19 C 0.26606(6) 0.7138(2) 0.62540(7) 0.0326(3) Uani 1 1 d . . . . .
H19A H 0.289394 0.588894 0.636144 0.039 Uiso 1 1 calc R U . . .
H19B H 0.228513 0.664503 0.61324 0.039 Uiso 1 1 calc R U . . .
N1 N 0.50239(5) 0.7354(3) 0.56131(6) 0.0405(3) Uani 1 1 d . . . . .
N2 N 0.41148(5) 0.6633(2) 0.58969(6) 0.0323(3) Uani 1 1 d . . . . .
H2A H 0.418787 0.755769 0.564214 0.039 Uiso 1 1 calc R U . . .
N3 N 0.36254(5) 0.6717(2) 0.60111(6) 0.0317(3) Uani 1 1 d . . . . .
N4 N 0.28061(5) 0.82496(19) 0.57571(5) 0.0287(3) Uani 1 1 d . . . . .
S1 S 0.35060(2) 0.97100(7) 0.51465(2) 0.03957(13) Uani 1 1 d . . . . .
S2 S 0.22917(2) 1.08718(8) 0.66315(2) 0.04903(15) Uani 1 1 d . . . . .

loop_
_atom_site_aniso_label
_atom_site_aniso_U_11
_atom_site_aniso_U_22
_atom_site_aniso_U_33
_atom_site_aniso_U_23
_atom_site_aniso_U_13
_atom_site_aniso_U_12
C1 0.0258(7) 0.0458(9) 0.0311(8) -0.0004(7) 0.0061(6) 0.0052(6)
C2 0.0332(8) 0.0427(9) 0.0425(9) 0.0006(7) 0.0103(7) 0.0072(7)
C3 0.0310(8) 0.0499(10) 0.0477(10) -0.0063(8) 0.0106(7) 0.0084(7)
C4 0.0277(7) 0.0601(11) 0.0389(9) -0.0033(8) 0.0107(7) 0.0023(7)
C5 0.0309(8) 0.0588(11) 0.0412(9) 0.0093(8) 0.0106(7) 0.0049(8)
C6 0.0287(7) 0.0417(9) 0.0340(8) 0.0003(7) 0.0083(6) 0.0063(6)
C7 0.0331(8) 0.0424(9) 0.0410(9) 0.0050(7) 0.0095(7) 0.0094(7)
C8 0.0320(8) 0.0396(9) 0.0386(9) 0.0027(7) 0.0069(6) 0.0054(6)
C9 0.0294(7) 0.0403(9) 0.0352(8) 0.0020(7) 0.0044(6) -0.0013(6)
C10 0.0352(8) 0.0440(9) 0.0452(10) -0.0026(8) 0.0115(7) -0.0014(7)
C11 0.0432(9) 0.0602(12) 0.0409(10) -0.0023(8) 0.0138(8) -0.0125(8)
C12 0.0428(9) 0.0517(11) 0.0429(10) 0.0132(8) -0.0010(8) -0.0089(8)
C13 0.0474(10) 0.0438(10) 0.0565(12) 0.0100(9) 0.0041(9) 0.0052(8)
C14 0.0393(9) 0.0473(10) 0.0457(10) 0.0029(8) 0.0109(7) 0.0060(7)
C15 0.0280(7) 0.0307(7) 0.0302(7) -0.0036(6) 0.0081(6) 0.0030(6)
C16 0.0275(7) 0.0355(8) 0.0338(8) 0.0012(6) 0.0059(6) 0.0077(6)
C17 0.0348(8) 0.0335(8) 0.0528(10) -0.0050(7) 0.0043(7) 0.0087(7)
C18 0.0342(8) 0.0543(10) 0.0313(8) 0.0018(7) 0.0077(6) 0.0061(7)
C19 0.0266(7) 0.0325(8) 0.0401(8) 0.0032(6) 0.0105(6) 0.0003(6)
N1 0.0286(6) 0.0539(9) 0.0403(8) 0.0086(7) 0.0103(6) 0.0079(6)
N2 0.0273(6) 0.0384(7) 0.0327(7) 0.0020(5) 0.0099(5) 0.0048(5)
N3 0.0264(6) 0.0360(7) 0.0345(7) 0.0014(5) 0.0105(5) 0.0062(5)
N4 0.0273(6) 0.0283(6) 0.0317(6) -0.0013(5) 0.0090(5) 0.0045(5)
S1 0.0337(2) 0.0462(2) 0.0420(2) 0.01175(18) 0.01519(17) 0.00766(17)
S2 0.0448(2) 0.0616(3) 0.0401(3) -0.0159(2) 0.00832(19) 0.0177(2)


#----------------------------------------------------------------------------#
#                   MOLECULAR GEOMETRY                                       #
#----------------------------------------------------------------------------#

_geom_special_details            
;
 All esds (except the esd in the dihedral angle between two l.s. planes)
 are estimated using the full covariance matrix.  The cell esds are taken
 into account individually in the estimation of esds in distances, angles
 and torsion angles; correlations between esds in cell parameters are only
 used when they are defined by crystal symmetry.  An approximate (isotropic)
 treatment of cell esds is used for estimating esds involving l.s. planes.
;
loop_
_geom_bond_atom_site_label_1
_geom_bond_atom_site_label_2
_geom_bond_distance
_geom_bond_site_symmetry_2
_geom_bond_publ_flag
C1 N1 1.339(2) . ?
C1 C2 1.390(2) . ?
C1 C6 1.489(2) . ?
C2 C3 1.389(2) . ?
C3 C4 1.371(3) . ?
C4 C5 1.390(2) . ?
C5 N1 1.337(2) . ?
C6 N2 1.317(2) . ?
C6 C7 1.438(2) . ?
C7 C8 1.343(2) . ?
C8 C9 1.462(2) . ?
C9 C10 1.397(2) . ?
C9 C14 1.400(2) . ?
C10 C11 1.391(3) . ?
C11 C12 1.385(3) . ?
C12 C13 1.358(3) . ?
C13 C14 1.381(3) . ?
C15 N4 1.3545(18) . ?
C15 N3 1.3642(19) . ?
C15 S1 1.7028(15) . ?
C16 N4 1.4609(18) . ?
C16 C17 1.509(2) . ?
C17 S2 1.8047(19) . ?
C18 C19 1.517(2) . ?
C18 S2 1.8114(18) . ?
C19 N4 1.4640(19) . ?
N2 N3 1.3401(17) . ?

loop_
_geom_angle_atom_site_label_1
_geom_angle_atom_site_label_2
_geom_angle_atom_site_label_3
_geom_angle
_geom_angle_site_symmetry_1
_geom_angle_site_symmetry_3
_geom_angle_publ_flag
N1 C1 C2 122.78(14) . . ?
N1 C1 C6 115.23(13) . . ?
C2 C1 C6 121.92(15) . . ?
C3 C2 C1 118.31(17) . . ?
C4 C3 C2 119.44(16) . . ?
C3 C4 C5 118.51(15) . . ?
N1 C5 C4 123.05(17) . . ?
N2 C6 C7 124.61(14) . . ?
N2 C6 C1 113.38(14) . . ?
C7 C6 C1 122.00(14) . . ?
C8 C7 C6 127.46(15) . . ?
C7 C8 C9 125.13(15) . . ?
C10 C9 C14 118.13(16) . . ?
C10 C9 C8 118.95(15) . . ?
C14 C9 C8 122.91(15) . . ?
C11 C10 C9 120.29(17) . . ?
C12 C11 C10 119.95(17) . . ?
C13 C12 C11 120.38(17) . . ?
C12 C13 C14 120.47(18) . . ?
C13 C14 C9 120.78(17) . . ?
N4 C15 N3 113.00(13) . . ?
N4 C15 S1 122.40(11) . . ?
N3 C15 S1 124.59(11) . . ?
N4 C16 C17 110.02(13) . . ?
C16 C17 S2 112.52(12) . . ?
C19 C18 S2 112.03(11) . . ?
N4 C19 C18 110.43(13) . . ?
C5 N1 C1 117.90(15) . . ?
C6 N2 N3 125.83(13) . . ?
N2 N3 C15 111.71(12) . . ?
C15 N4 C16 121.98(13) . . ?
C15 N4 C19 121.92(12) . . ?
C16 N4 C19 113.31(11) . . ?
C17 S2 C18 98.55(8) . . ?

_shelx_res_file                  
;
TITL shelxt_a.res in C2/c
    shelx.res
    created by SHELXL-2018/1 at 17:59:10 on 30-Apr-2024
CELL  0.71073  25.6309   6.3474  23.0520   90.000  103.139   90.000
ZERR     8.00   0.0010   0.0003   0.0010    0.000    0.004    0.000
LATT   7
SYMM  - X,   Y, 1/2 - Z
SFAC  C    H    N    S
UNIT  152 160 32 16
MERG   2
OMIT    -2.00  55.00
FMAP   2
PLAN   20
SIZE     0.200   0.200   0.500
ACTA
BOND
LIST   4
L.S.  10
TEMP  -123.00
WGHT    0.048300    3.049300
FVAR       0.54127
C1    1    0.499291    0.555532    0.590672    11.00000    0.02577    0.04577 =
         0.03113   -0.00037    0.00607    0.00520
C2    1    0.538235    0.399409    0.597479    11.00000    0.03315    0.04273 =
         0.04250    0.00063    0.01034    0.00722
AFIX  43
H2    2    0.535149    0.274146    0.619004    11.00000   -1.20000
AFIX   0
C3    1    0.581775    0.431199    0.572008    11.00000    0.03099    0.04990 =
         0.04766   -0.00629    0.01058    0.00835
AFIX  43
H3    2    0.608953    0.327053    0.575705    11.00000   -1.20000
AFIX   0
C4    1    0.585202    0.614142    0.541488    11.00000    0.02773    0.06013 =
         0.03887   -0.00330    0.01073    0.00228
AFIX  43
H4    2    0.614527    0.638492    0.523499    11.00000   -1.20000
AFIX   0
C5    1    0.544805    0.763230    0.537450    11.00000    0.03094    0.05880 =
         0.04123    0.00926    0.01059    0.00489
AFIX  43
H5    2    0.547460    0.890825    0.516773    11.00000   -1.20000
AFIX   0
C6    1    0.449633    0.528996    0.613185    11.00000    0.02873    0.04169 =
         0.03396    0.00031    0.00833    0.00632
C7    1    0.444744    0.367941    0.655484    11.00000    0.03312    0.04245 =
         0.04104    0.00503    0.00952    0.00936
AFIX  43
H7    2    0.472359    0.264994    0.663355    11.00000   -1.20000
AFIX   0
C8    1    0.405608    0.346317    0.685156    11.00000    0.03205    0.03965 =
         0.03863    0.00273    0.00694    0.00541
AFIX  43
H8    2    0.377644    0.447847    0.677836    11.00000   -1.20000
AFIX   0
C9    1    0.402673    0.178826    0.727820    11.00000    0.02936    0.04033 =
         0.03523    0.00196    0.00439   -0.00134
C10   1    0.370043    0.207342    0.768195    11.00000    0.03522    0.04404 =
         0.04518   -0.00257    0.01147   -0.00139
AFIX  43
H10   2    0.350672    0.335062    0.767956    11.00000   -1.20000
AFIX   0
C11   1    0.365800    0.049589    0.808726    11.00000    0.04323    0.06017 =
         0.04094   -0.00229    0.01382   -0.01247
AFIX  43
H11   2    0.343661    0.069780    0.836188    11.00000   -1.20000
AFIX   0
C12   1    0.393876   -0.137000    0.809028    11.00000    0.04282    0.05168 =
         0.04290    0.01319   -0.00103   -0.00892
AFIX  43
H12   2    0.390786   -0.244835    0.836628    11.00000   -1.20000
AFIX   0
C13   1    0.425795   -0.166673    0.770094    11.00000    0.04736    0.04383 =
         0.05654    0.00998    0.00407    0.00518
AFIX  43
H13   2    0.445137   -0.294705    0.770870    11.00000   -1.20000
AFIX   0
C14   1    0.430340   -0.012032    0.729372    11.00000    0.03927    0.04733 =
         0.04569    0.00292    0.01088    0.00597
AFIX  43
H14   2    0.452502   -0.035456    0.702095    11.00000   -1.20000
AFIX   0
C15   1    0.330818    0.816937    0.566205    11.00000    0.02802    0.03074 =
         0.03020   -0.00363    0.00807    0.00304
C16   1    0.243003    0.992153    0.550747    11.00000    0.02746    0.03554 =
         0.03378    0.00117    0.00591    0.00767
AFIX  23
H16A  2    0.206076    0.935254    0.540851    11.00000   -1.20000
H16B  2    0.251443    1.045859    0.513610    11.00000   -1.20000
AFIX   0
C17   1    0.246603    1.169633    0.595054    11.00000    0.03482    0.03346 =
         0.05281   -0.00497    0.00430    0.00870
AFIX  23
H17A  2    0.222266    1.284672    0.576793    11.00000   -1.20000
H17B  2    0.283585    1.225999    0.604520    11.00000   -1.20000
AFIX   0
C18   1    0.272163    0.857998    0.678996    11.00000    0.03418    0.05431 =
         0.03132    0.00177    0.00768    0.00615
AFIX  23
H18A  2    0.309927    0.904500    0.691443    11.00000   -1.20000
H18B  2    0.263330    0.778712    0.712488    11.00000   -1.20000
AFIX   0
C19   1    0.266063    0.713792    0.625400    11.00000    0.02664    0.03255 =
         0.04014    0.00316    0.01053    0.00033
AFIX  23
H19A  2    0.289394    0.588894    0.636144    11.00000   -1.20000
H19B  2    0.228513    0.664503    0.613240    11.00000   -1.20000
AFIX   0
N1    3    0.502392    0.735403    0.561311    11.00000    0.02859    0.05393 =
         0.04028    0.00864    0.01029    0.00791
N2    3    0.411481    0.663297    0.589688    11.00000    0.02732    0.03835 =
         0.03270    0.00202    0.00986    0.00480
AFIX  43
H2A   2    0.418787    0.755769    0.564214    11.00000   -1.20000
AFIX   0
N3    3    0.362538    0.671678    0.601111    11.00000    0.02639    0.03599 =
         0.03450    0.00142    0.01049    0.00618
N4    3    0.280612    0.824963    0.575709    11.00000    0.02732    0.02830 =
         0.03171   -0.00133    0.00897    0.00448
S1    4    0.350604    0.970998    0.514653    11.00000    0.03371    0.04620 =
         0.04197    0.01175    0.01519    0.00766
S2    4    0.229165    1.087181    0.663155    11.00000    0.04476    0.06162 =
         0.04008   -0.01592    0.00832    0.01774
HKLF    4


REM  shelxt_a.res in C2/c
REM R1 =  0.0380 for    3589 Fo > 4sig(Fo)  and  0.0448 for all    4191 data
REM    226 parameters refined using      0 restraints

END

WGHT      0.0479      3.0628

REM Highest difference peak  0.491,  deepest hole -0.312,  1-sigma level  0.045
Q1    1   0.2331  0.9670  0.6771  11.00000  0.05    0.49
Q2    1   0.3643  1.0527  0.5453  11.00000  0.05    0.33
Q3    1   0.2429  1.0639  0.5775  11.00000  0.05    0.31
Q4    1   0.4742  0.5423  0.5981  11.00000  0.05    0.27
Q5    1   0.4378  0.0953  0.7457  11.00000  0.05    0.26
Q6    1   0.2328  1.1238  0.6214  11.00000  0.05    0.26
Q7    1   0.2698  0.7987  0.6498  11.00000  0.05    0.25
Q8    1   0.3406  0.8742  0.5404  11.00000  0.05    0.25
Q9    1   0.2627  0.9073  0.5620  11.00000  0.05    0.25
Q10   1   0.2749  0.7734  0.6001  11.00000  0.05    0.25
Q11   1   0.5176  0.4766  0.5969  11.00000  0.05    0.24
Q12   1   0.5554  0.4198  0.5787  11.00000  0.05    0.24
Q13   1   0.3920 -0.0281  0.8201  11.00000  0.05    0.23
Q14   1   0.5790  0.5074  0.5476  11.00000  0.05    0.22
Q15   1   0.5699  0.6954  0.5520  11.00000  0.05    0.22
Q16   1   0.3841  0.9537  0.5429  11.00000  0.05    0.21
Q17   1   0.4218 -0.0931  0.7970  11.00000  0.05    0.20
Q18   1   0.3862  0.9059  0.5286  11.00000  0.05    0.20
Q19   1   0.4580 -0.4757  0.7309  11.00000  0.05    0.19
Q20   1   0.4153  0.3182  0.6496  11.00000  0.05    0.19
;
_shelx_res_checksum              15708
####################################################################### 
# 
# This file contains crystal structure data downloaded from the 
# Cambridge Structural Database (CSD) hosted by the Cambridge 
# Crystallographic Data Centre (CCDC).
# 
# Full information about CCDC data access policies and citation 
# guidelines are available at http://www.ccdc.cam.ac.uk/access/V1 
# 
# Audit and citation data items may have been added by the CCDC. 
# Please retain this information to preserve the provenance of 
# this file and to allow appropriate attribution of the data. 
# 
#######################################################################

data_cu_2501CuMePyrrolT
_database_code_depnum_ccdc_archive 'CCDC 2451394'
loop_
_audit_author_name
_audit_author_address
'Paul Bernhardt'
;The University of Queensland
Australia
;
_audit_update_record             
;
2025-05-15 deposited with the CCDC.	2026-07-15 downloaded from the CCDC.
;

_audit_creation_date             2025-03-22T17:36:38-00:00
_audit_creation_method           'WinGX routine CIF_UPDATE'
_audit_conform_dict_name         cif_core.dic
_audit_conform_dict_version      2.4.5
_audit_conform_dict_location     ftp://ftp.iucr.org/pub/cif_core.dic

#----------------------------------------------------------------------------#
#                   CHEMICAL INFORMATION                                     #
#----------------------------------------------------------------------------#

_chemical_formula_moiety         'C19 H19 Cl Cu N4 S'
_chemical_formula_sum            'C19 H19 Cl Cu N4 S'
_chemical_formula_weight         434.43

#----------------------------------------------------------------------------#
#                   UNIT CELL INFORMATION                                    #
#----------------------------------------------------------------------------#

_symmetry_cell_setting           monoclinic
_symmetry_space_group_name_H-M   'P 21/c'
_symmetry_space_group_name_Hall  '-P 2ybc'
_symmetry_Int_Tables_number      14
loop_
_symmetry_equiv_pos_as_xyz
'x, y, z'
'-x, y+1/2, -z+1/2'
'-x, -y, -z'
'x, -y-1/2, z-1/2'

_cell_length_a                   13.6433(5)
_cell_length_b                   18.5544(7)
_cell_length_c                   14.9852(5)
_cell_angle_alpha                90
_cell_angle_beta                 98.705(2)
_cell_angle_gamma                90
_cell_volume                     3749.7(2)
_cell_formula_units_Z            8
_cell_measurement_temperature    150(2)
_cell_measurement_reflns_used    9764
_cell_measurement_theta_min      3.28
_cell_measurement_theta_max      68.21
_cell_measurement_wavelength     1.54184

#----------------------------------------------------------------------------#
#                   CRYSTAL INFORMATION                                      #
#----------------------------------------------------------------------------#

_exptl_crystal_description       needle
_exptl_crystal_colour            yellow
_exptl_crystal_size_max          0.3
_exptl_crystal_size_mid          0.03
_exptl_crystal_size_min          0.02
_exptl_crystal_density_diffrn    1.539
_exptl_crystal_density_method    'not measured'
_exptl_crystal_F_000             1784

#----------------------------------------------------------------------------#
#                   ABSORPTION CORRECTION                                    #
#----------------------------------------------------------------------------#

_exptl_absorpt_coefficient_mu    4.073
_exptl_absorpt_correction_type   multi-scan
_exptl_absorpt_process_details   
;
        SADABS-2016/2 - Bruker AXS area detector scaling and absorption correcti
;
_exptl_absorpt_correction_T_min  0.594
_exptl_absorpt_correction_T_max  0.753
_shelx_estimated_absorpt_T_min   0.375
_shelx_estimated_absorpt_T_max   0.923

#----------------------------------------------------------------------------#
#                   DATA COLLECTION                                          #
#----------------------------------------------------------------------------#

_diffrn_source_type              'INCOATEC I\mS DIAMONDII'
_diffrn_ambient_temperature      150(2)
_diffrn_radiation_wavelength     1.54184
_diffrn_radiation_type           CuK\a
_diffrn_radiation_monochromator  'multilayer mirror'
_diffrn_radiation_probe          x-ray
_diffrn_detector                 'PHOTON III CPAD'
_diffrn_orient_matrix_ub_11      0.065911
_diffrn_orient_matrix_ub_12      -0.024647
_diffrn_orient_matrix_ub_13      0.010906
_diffrn_orient_matrix_ub_21      -0.033862
_diffrn_orient_matrix_ub_22      -0.047926
_diffrn_orient_matrix_ub_23      -0.006454
_diffrn_orient_matrix_ub_31      0.002711
_diffrn_orient_matrix_ub_32      0.000611
_diffrn_orient_matrix_ub_33      -0.06631
_diffrn_measurement_device       'KAPPA diffractometer'
_diffrn_measurement_device_type  'Bruker D8 Venture'
_diffrn_measurement_method       '\w and \f scans'
_diffrn_standards_number         0
_diffrn_standards_interval_time  .
_diffrn_standards_interval_count .
_diffrn_standards_decay_%        ?
_diffrn_reflns_av_R_equivalents  0.0344
_diffrn_reflns_av_unetI/netI     0.016
_diffrn_reflns_number            72688
_diffrn_reflns_limit_h_min       -15
_diffrn_reflns_limit_h_max       15
_diffrn_reflns_limit_k_min       -21
_diffrn_reflns_limit_k_max       21
_diffrn_reflns_limit_l_min       -17
_diffrn_reflns_limit_l_max       15
_diffrn_reflns_theta_min         3.277
_diffrn_reflns_theta_max         63.971
_diffrn_reflns_theta_full        63.971
_diffrn_measured_fraction_theta_full 1
_diffrn_measured_fraction_theta_max 1
_diffrn_reflns_Laue_measured_fraction_full 1
_diffrn_reflns_Laue_measured_fraction_max 1
_diffrn_reflns_point_group_measured_fraction_full 1
_diffrn_reflns_point_group_measured_fraction_max 1
_reflns_Friedel_coverage         0
_reflns_number_total             6220
_reflns_number_gt                5781
_reflns_threshold_expression     'I > 2\s(I)'
_diffrn_reflns_reduction_process 
;
        Scaled and merged with Sortav
        R.H. Blessing, (1987) Cryst. Rev. 1, 3-58
        R.H. Blessing, (1989) J. Appl. Cryst. 22, 396-397
;

#----------------------------------------------------------------------------#
#                   COMPUTER PROGRAMS USED                                   #
#----------------------------------------------------------------------------#

_computing_data_collection       'Bruker APEX2 software'
_computing_cell_refinement       'SAINT V8.40B integration software'
_computing_data_reduction        'SORTAV (Blessing, 1995)'
_computing_structure_solution    'SHELXT-2014/5 (Sheldrick, 2015)'
_computing_structure_refinement  'SHELXL-2018/1 (Sheldrick, 2018)'
_computing_molecular_graphics    'Ortep for Windows (Farrugia, 2012)'
_computing_publication_material  'WinGX publication routines (Farrugia, 2012)'

#----------------------------------------------------------------------------#
#                   STRUCTURE SOLUTION                                       #
#----------------------------------------------------------------------------#

_atom_sites_solution_primary     dual
_atom_sites_solution_secondary   dual
_atom_sites_solution_hydrogens   geom

#----------------------------------------------------------------------------#
#                   REFINEMENT INFORMATION                                   #
#----------------------------------------------------------------------------#

_shelx_SHELXL_version_number     2018/1
_refine_ls_structure_factor_coef Fsqd
_refine_ls_matrix_type           full
_refine_ls_weighting_scheme      calc
_refine_ls_weighting_details     
'w=1/[\s^2^(Fo^2^)+(0.0327P)^2^+2.4428P] where P=(Fo^2^+2Fc^2^)/3'
_refine_ls_hydrogen_treatment    constr
_refine_ls_extinction_method     none
_refine_ls_number_reflns         6220
_refine_ls_number_parameters     469
_refine_ls_number_restraints     0
_refine_ls_number_constraints    0
_refine_ls_R_factor_all          0.0244
_refine_ls_R_factor_gt           0.0222
_refine_ls_wR_factor_ref         0.0625
_refine_ls_wR_factor_gt          0.0607
_refine_ls_goodness_of_fit_ref   1.017
_refine_ls_restrained_S_all      1.017
_refine_ls_shift/su_max          0.002
_refine_ls_shift/su_mean         0
_refine_diff_density_max         0.318
_refine_diff_density_min         -0.292
_refine_diff_density_rms         0.045

#----------------------------------------------------------------------------#
#                   CONSTRAINTS AND RESTRAINTS                               #
#----------------------------------------------------------------------------#


#----------------------------------------------------------------------------#
#                   ATOMIC TYPES, COORDINATES AND THERMAL PARAMETERS         #
#----------------------------------------------------------------------------#

loop_
_atom_type_symbol
_atom_type_description
_atom_type_scat_dispersion_real
_atom_type_scat_dispersion_imag
_atom_type_scat_source
C C 0.0181 0.0091 'International Tables Vol C Tables 4.2.6.8 and 6.1.1.4'
H H 0 0 'International Tables Vol C Tables 4.2.6.8 and 6.1.1.4'
Cl Cl 0.3639 0.7018 'International Tables Vol C Tables 4.2.6.8 and 6.1.1.4'
Cu Cu -1.9646 0.5888 'International Tables Vol C Tables 4.2.6.8 and 6.1.1.4'
N N 0.0311 0.018 'International Tables Vol C Tables 4.2.6.8 and 6.1.1.4'
S S 0.3331 0.5567 'International Tables Vol C Tables 4.2.6.8 and 6.1.1.4'

loop_
_atom_site_label
_atom_site_type_symbol
_atom_site_fract_x
_atom_site_fract_y
_atom_site_fract_z
_atom_site_U_iso_or_equiv
_atom_site_adp_type
_atom_site_occupancy
_atom_site_site_symmetry_order
_atom_site_calc_flag
_atom_site_refinement_flags_posn
_atom_site_refinement_flags_adp
_atom_site_refinement_flags_occupancy
_atom_site_disorder_assembly
_atom_site_disorder_group
C1A C 0.50229(12) 0.25912(9) 0.30224(10) 0.0195(3) Uani 1 1 d . . . . .
C2A C 0.43924(13) 0.31153(9) 0.25880(11) 0.0229(4) Uani 1 1 d . . . . .
H2A H 0.461037 0.360035 0.256655 0.027 Uiso 1 1 calc R U . . .
C3A C 0.34489(14) 0.29257(10) 0.21889(12) 0.0260(4) Uani 1 1 d . . . . .
H3A H 0.301804 0.327908 0.18845 0.031 Uiso 1 1 calc R U . . .
C4A C 0.31331(14) 0.22229(10) 0.22327(12) 0.0271(4) Uani 1 1 d . . . . .
H4A H 0.247642 0.208765 0.198537 0.033 Uiso 1 1 calc R U . . .
C5A C 0.38017(13) 0.17189(10) 0.26482(11) 0.0246(4) Uani 1 1 d . . . . .
H5A H 0.359782 0.123021 0.266553 0.029 Uiso 1 1 calc R U . . .
C6A C 0.60352(12) 0.27262(9) 0.35087(11) 0.0194(3) Uani 1 1 d . . . . .
C7A C 0.78181(12) 0.15110(9) 0.44793(11) 0.0200(3) Uani 1 1 d . . . . .
C8A C 0.93741(13) 0.08607(10) 0.50712(13) 0.0281(4) Uani 1 1 d . . . . .
H8A1 H 0.923098 0.051275 0.456749 0.034 Uiso 1 1 calc R U . . .
H8A2 H 0.927366 0.062071 0.564052 0.034 Uiso 1 1 calc R U . . .
C9A C 1.04186(15) 0.11584(11) 0.51352(16) 0.0396(5) Uani 1 1 d . . . . .
H9A1 H 1.062824 0.118376 0.45317 0.048 Uiso 1 1 calc R U . . .
H9A2 H 1.089633 0.085622 0.553515 0.048 Uiso 1 1 calc R U . . .
C10A C 1.03447(14) 0.19088(11) 0.55315(14) 0.0343(4) Uani 1 1 d . . . . .
H10A H 1.087717 0.222646 0.53765 0.041 Uiso 1 1 calc R U . . .
H10B H 1.038823 0.188751 0.619646 0.041 Uiso 1 1 calc R U . . .
C11A C 0.93281(13) 0.21748(9) 0.50935(12) 0.0258(4) Uani 1 1 d . . . . .
H11A H 0.902675 0.249171 0.550905 0.031 Uiso 1 1 calc R U . . .
H11B H 0.937389 0.244182 0.452929 0.031 Uiso 1 1 calc R U . . .
C12A C 0.63937(13) 0.34572(9) 0.36525(11) 0.0219(4) Uani 1 1 d . . . . .
H12A H 0.596685 0.382401 0.33744 0.026 Uiso 1 1 calc R U . . .
C13A C 0.72524(13) 0.36844(9) 0.41285(11) 0.0235(4) Uani 1 1 d . . . . .
H13A H 0.770891 0.332492 0.437857 0.028 Uiso 1 1 calc R U . . .
C14A C 0.75468(13) 0.44384(9) 0.42961(11) 0.0231(4) Uani 1 1 d . . . . .
C15A C 0.69483(14) 0.50256(9) 0.39832(12) 0.0263(4) Uani 1 1 d . . . . .
H15A H 0.632596 0.494569 0.361744 0.032 Uiso 1 1 calc R U . . .
C16A C 0.72590(15) 0.57245(10) 0.42043(12) 0.0320(4) Uani 1 1 d . . . . .
H16A H 0.683855 0.61183 0.400141 0.038 Uiso 1 1 calc R U . . .
C17A C 0.81745(15) 0.58541(10) 0.47170(13) 0.0333(4) Uani 1 1 d . . . . .
H17A H 0.838567 0.633415 0.485812 0.04 Uiso 1 1 calc R U . . .
C18A C 0.87764(15) 0.52815(10) 0.50208(13) 0.0330(4) Uani 1 1 d . . . . .
H18A H 0.940665 0.53665 0.537059 0.04 Uiso 1 1 calc R U . . .
C19A C 0.84637(14) 0.45794(10) 0.48168(12) 0.0294(4) Uani 1 1 d . . . . .
H19A H 0.888197 0.41886 0.503587 0.035 Uiso 1 1 calc R U . . .
Cl1A Cl 0.49670(3) 0.01814(2) 0.31939(3) 0.02642(10) Uani 1 1 d . . . . .
Cu1A Cu 0.57838(2) 0.12126(2) 0.35754(2) 0.01918(7) Uani 1 1 d . . . . .
N1A N 0.47220(10) 0.18941(7) 0.30252(9) 0.0206(3) Uani 1 1 d . . . . .
N2A N 0.65048(10) 0.21287(7) 0.38008(9) 0.0187(3) Uani 1 1 d . . . . .
N3A N 0.74414(10) 0.21624(7) 0.42447(9) 0.0211(3) Uani 1 1 d . . . . .
N4A N 0.87498(10) 0.15063(8) 0.49053(9) 0.0222(3) Uani 1 1 d . . . . .
S1A S 0.71808(3) 0.06977(2) 0.42700(3) 0.02296(10) Uani 1 1 d . . . . .
C1B C 0.78950(12) 0.10407(9) 0.69372(10) 0.0186(3) Uani 1 1 d . . . . .
C2B C 0.75717(12) 0.03386(9) 0.67529(11) 0.0220(4) Uani 1 1 d . . . . .
H2B H 0.693378 0.024962 0.641974 0.026 Uiso 1 1 calc R U . . .
C3B C 0.81904(13) -0.02307(10) 0.70605(12) 0.0267(4) Uani 1 1 d . . . . .
H3B H 0.797792 -0.071353 0.69422 0.032 Uiso 1 1 calc R U . . .
C4B C 0.91195(13) -0.00912(10) 0.75410(13) 0.0293(4) Uani 1 1 d . . . . .
H4B H 0.955082 -0.047422 0.776274 0.035 Uiso 1 1 calc R U . . .
C5B C 0.94028(13) 0.06145(10) 0.76895(12) 0.0285(4) Uani 1 1 d . . . . .
H5B H 1.004402 0.071298 0.801024 0.034 Uiso 1 1 calc R U . . .
C6B C 0.73016(11) 0.16952(9) 0.66588(10) 0.0174(3) Uani 1 1 d . . . . .
C7B C 0.79221(12) 0.34936(9) 0.70028(11) 0.0206(3) Uani 1 1 d . . . . .
C8B C 0.80312(14) 0.48247(9) 0.71629(13) 0.0282(4) Uani 1 1 d . . . . .
H8B1 H 0.852267 0.495994 0.676936 0.034 Uiso 1 1 calc R U . . .
H8B2 H 0.837018 0.478454 0.779352 0.034 Uiso 1 1 calc R U . . .
C9B C 0.71867(15) 0.53676(10) 0.70864(13) 0.0329(4) Uani 1 1 d . . . . .
H9B1 H 0.741886 0.585401 0.694509 0.039 Uiso 1 1 calc R U . . .
H9B2 H 0.690111 0.539111 0.765499 0.039 Uiso 1 1 calc R U . . .
C10B C 0.64264(15) 0.50825(10) 0.63146(13) 0.0325(4) Uani 1 1 d . . . . .
H10C H 0.65867 0.524322 0.572345 0.039 Uiso 1 1 calc R U . . .
H10D H 0.575056 0.524919 0.637621 0.039 Uiso 1 1 calc R U . . .
C11B C 0.65054(13) 0.42639(9) 0.64050(12) 0.0260(4) Uani 1 1 d . . . . .
H11C H 0.601807 0.407392 0.677228 0.031 Uiso 1 1 calc R U . . .
H11D H 0.639574 0.402864 0.580514 0.031 Uiso 1 1 calc R U . . .
C12B C 0.62938(11) 0.16215(9) 0.61948(10) 0.0182(3) Uani 1 1 d . . . . .
H12B H 0.602492 0.114835 0.616701 0.022 Uiso 1 1 calc R U . . .
C13B C 0.56952(12) 0.21416(9) 0.57998(11) 0.0196(3) Uani 1 1 d . . . . .
H13B H 0.595052 0.261858 0.581831 0.023 Uiso 1 1 calc R U . . .
C14B C 0.46785(12) 0.20310(9) 0.53423(11) 0.0186(3) Uani 1 1 d . . . . .
C15B C 0.42075(13) 0.13596(9) 0.52672(11) 0.0233(4) Uani 1 1 d . . . . .
H15B H 0.455968 0.094256 0.550228 0.028 Uiso 1 1 calc R U . . .
C16B C 0.32326(13) 0.12969(10) 0.48536(12) 0.0263(4) Uani 1 1 d . . . . .
H16B H 0.291723 0.083907 0.48175 0.032 Uiso 1 1 calc R U . . .
C17B C 0.27118(12) 0.18999(10) 0.44905(11) 0.0262(4) Uani 1 1 d . . . . .
H17B H 0.204436 0.185375 0.420417 0.031 Uiso 1 1 calc R U . . .
C18B C 0.31699(13) 0.25667(10) 0.45481(11) 0.0246(4) Uani 1 1 d . . . . .
H18B H 0.281971 0.297929 0.429582 0.03 Uiso 1 1 calc R U . . .
C19B C 0.41423(12) 0.26324(9) 0.49753(11) 0.0209(3) Uani 1 1 d . . . . .
H19B H 0.444921 0.309325 0.501939 0.025 Uiso 1 1 calc R U . . .
Cl1B Cl 1.07005(3) 0.20803(3) 0.82440(3) 0.03764(12) Uani 1 1 d . . . . .
Cu1B Cu 0.91416(2) 0.22145(2) 0.75533(2) 0.02064(7) Uani 1 1 d . . . . .
N1B N 0.88107(10) 0.11692(7) 0.74001(9) 0.0217(3) Uani 1 1 d . . . . .
N2B N 0.77830(10) 0.22964(7) 0.68988(9) 0.0179(3) Uani 1 1 d . . . . .
N3B N 0.73313(10) 0.29416(7) 0.67124(9) 0.0197(3) Uani 1 1 d . . . . .
N4B N 0.75251(11) 0.41484(8) 0.68594(10) 0.0236(3) Uani 1 1 d . . . . .
S1B S 0.91493(3) 0.34149(2) 0.75358(3) 0.02639(10) Uani 1 1 d . . . . .

loop_
_atom_site_aniso_label
_atom_site_aniso_U_11
_atom_site_aniso_U_22
_atom_site_aniso_U_33
_atom_site_aniso_U_23
_atom_site_aniso_U_13
_atom_site_aniso_U_12
C1A 0.0245(9) 0.0182(8) 0.0171(8) -0.0022(6) 0.0077(7) -0.0006(7)
C2A 0.0292(9) 0.0178(8) 0.0222(8) -0.0010(7) 0.0057(7) 0.0015(7)
C3A 0.0305(10) 0.0244(9) 0.0228(9) -0.0021(7) 0.0030(7) 0.0078(7)
C4A 0.0230(9) 0.0285(10) 0.0287(9) -0.0064(7) 0.0003(7) 0.0012(7)
C5A 0.0240(9) 0.0219(9) 0.0277(9) -0.0036(7) 0.0036(7) -0.0025(7)
C6A 0.0226(9) 0.0190(8) 0.0177(8) -0.0010(6) 0.0068(7) 0.0000(7)
C7A 0.0223(9) 0.0202(9) 0.0185(8) -0.0015(6) 0.0066(7) -0.0007(7)
C8A 0.0242(9) 0.0262(10) 0.0336(10) 0.0017(8) 0.0035(7) 0.0040(7)
C9A 0.0258(10) 0.0390(12) 0.0533(13) -0.0023(10) 0.0035(9) 0.0016(9)
C10A 0.0254(10) 0.0390(11) 0.0371(11) -0.0044(9) 0.0001(8) -0.0039(8)
C11A 0.0254(9) 0.0252(9) 0.0264(9) -0.0017(7) 0.0032(7) -0.0056(7)
C12A 0.0263(9) 0.0173(8) 0.0232(8) 0.0009(7) 0.0072(7) 0.0013(7)
C13A 0.0277(9) 0.0178(8) 0.0255(9) 0.0002(7) 0.0054(7) -0.0001(7)
C14A 0.0280(9) 0.0205(9) 0.0215(8) -0.0006(7) 0.0065(7) -0.0032(7)
C15A 0.0328(10) 0.0216(9) 0.0241(9) 0.0014(7) 0.0027(7) -0.0019(7)
C16A 0.0483(12) 0.0198(9) 0.0291(9) 0.0029(7) 0.0095(9) -0.0004(8)
C17A 0.0477(12) 0.0214(9) 0.0333(10) -0.0069(8) 0.0144(9) -0.0125(9)
C18A 0.0337(10) 0.0313(10) 0.0344(10) -0.0103(8) 0.0067(8) -0.0103(8)
C19A 0.0289(10) 0.0261(10) 0.0328(10) -0.0033(8) 0.0038(8) -0.0014(8)
Cl1A 0.0245(2) 0.0171(2) 0.0370(2) 0.00103(16) 0.00246(17) -0.00428(16)
Cu1A 0.02058(13) 0.01507(13) 0.02200(13) -0.00009(9) 0.00358(10) -0.00152(9)
N1A 0.0226(7) 0.0187(7) 0.0211(7) -0.0017(6) 0.0050(6) 0.0000(6)
N2A 0.0200(7) 0.0179(7) 0.0188(7) -0.0010(5) 0.0048(6) -0.0012(5)
N3A 0.0206(7) 0.0194(7) 0.0235(7) -0.0011(6) 0.0040(6) -0.0006(6)
N4A 0.0225(7) 0.0201(7) 0.0241(7) 0.0004(6) 0.0033(6) -0.0009(6)
S1A 0.0243(2) 0.0162(2) 0.0276(2) 0.00044(16) 0.00154(17) -0.00038(16)
C1B 0.0157(8) 0.0224(9) 0.0178(8) 0.0003(6) 0.0033(6) 0.0009(6)
C2B 0.0169(8) 0.0219(9) 0.0272(9) 0.0002(7) 0.0028(7) -0.0006(7)
C3B 0.0271(9) 0.0198(9) 0.0339(10) 0.0022(7) 0.0068(8) 0.0025(7)
C4B 0.0257(9) 0.0242(10) 0.0366(10) 0.0037(8) 0.0006(8) 0.0098(7)
C5B 0.0208(9) 0.0288(10) 0.0333(10) 0.0002(8) -0.0039(7) 0.0063(7)
C6B 0.0164(8) 0.0192(8) 0.0171(8) 0.0007(6) 0.0042(6) 0.0000(6)
C7B 0.0219(9) 0.0216(9) 0.0190(8) -0.0007(7) 0.0051(7) -0.0020(7)
C8B 0.0369(10) 0.0185(9) 0.0302(9) -0.0029(7) 0.0085(8) -0.0071(8)
C9B 0.0479(12) 0.0176(9) 0.0364(10) 0.0003(8) 0.0168(9) -0.0010(8)
C10B 0.0413(11) 0.0235(10) 0.0346(10) 0.0049(8) 0.0114(9) 0.0072(8)
C11B 0.0272(9) 0.0234(9) 0.0282(9) 0.0015(7) 0.0066(7) 0.0029(7)
C12B 0.0159(8) 0.0181(8) 0.0206(8) -0.0009(6) 0.0025(6) -0.0018(6)
C13B 0.0190(8) 0.0197(8) 0.0199(8) 0.0008(6) 0.0027(7) -0.0016(6)
C14B 0.0182(8) 0.0217(8) 0.0160(8) -0.0004(6) 0.0025(6) 0.0012(7)
C15B 0.0234(9) 0.0215(9) 0.0235(8) 0.0025(7) -0.0013(7) 0.0015(7)
C16B 0.0237(9) 0.0263(9) 0.0275(9) 0.0009(7) -0.0008(7) -0.0049(7)
C17B 0.0165(8) 0.0357(10) 0.0247(9) -0.0005(8) -0.0018(7) 0.0015(7)
C18B 0.0223(9) 0.0279(9) 0.0232(8) 0.0020(7) 0.0021(7) 0.0084(7)
C19B 0.0215(9) 0.0190(8) 0.0223(8) -0.0006(7) 0.0035(7) 0.0024(7)
Cl1B 0.0198(2) 0.0400(3) 0.0479(3) -0.0104(2) -0.01175(19) 0.00042(18)
Cu1B 0.01550(13) 0.02210(14) 0.02297(14) -0.00257(10) -0.00147(10) -0.00149(9)
N1B 0.0169(7) 0.0225(7) 0.0244(7) -0.0011(6) -0.0013(6) 0.0021(6)
N2B 0.0162(7) 0.0187(7) 0.0186(7) 0.0004(5) 0.0019(5) 0.0005(5)
N3B 0.0199(7) 0.0163(7) 0.0230(7) -0.0005(5) 0.0033(6) 0.0002(6)
N4B 0.0266(8) 0.0174(7) 0.0268(7) -0.0020(6) 0.0041(6) -0.0031(6)
S1B 0.0219(2) 0.0228(2) 0.0328(2) -0.00187(17) -0.00112(17) -0.00654(16)


#----------------------------------------------------------------------------#
#                   MOLECULAR GEOMETRY                                       #
#----------------------------------------------------------------------------#

_geom_special_details            
;
 All esds (except the esd in the dihedral angle between two l.s. planes)
 are estimated using the full covariance matrix.  The cell esds are taken
 into account individually in the estimation of esds in distances, angles
 and torsion angles; correlations between esds in cell parameters are only
 used when they are defined by crystal symmetry.  An approximate (isotropic)
 treatment of cell esds is used for estimating esds involving l.s. planes.
;
loop_
_geom_bond_atom_site_label_1
_geom_bond_atom_site_label_2
_geom_bond_distance
_geom_bond_site_symmetry_2
_geom_bond_publ_flag
C1A N1A 1.357(2) . ?
C1A C2A 1.393(2) . ?
C1A C6A 1.482(2) . ?
C2A C3A 1.380(3) . ?
C3A C4A 1.378(3) . ?
C4A C5A 1.386(3) . ?
C5A N1A 1.337(2) . ?
C6A N2A 1.322(2) . ?
C6A C12A 1.447(2) . ?
C7A N4A 1.333(2) . ?
C7A N3A 1.339(2) . ?
C7A S1A 1.7462(17) . ?
C8A N4A 1.469(2) . ?
C8A C9A 1.518(3) . ?
C9A C10A 1.523(3) . ?
C10A C11A 1.524(3) . ?
C11A N4A 1.474(2) . ?
C12A C13A 1.344(2) . ?
C13A C14A 1.467(2) . ?
C14A C19A 1.395(3) . ?
C14A C15A 1.399(2) . ?
C15A C16A 1.389(3) . ?
C16A C17A 1.385(3) . ?
C17A C18A 1.377(3) . ?
C18A C19A 1.390(3) . ?
Cl1A Cu1A 2.2444(5) . ?
Cu1A N2A 1.9672(13) . ?
Cu1A N1A 2.0039(14) . ?
Cu1A S1A 2.2424(5) . ?
N2A N3A 1.350(2) . ?
C1B N1B 1.355(2) . ?
C1B C2B 1.390(2) . ?
C1B C6B 1.484(2) . ?
C2B C3B 1.387(2) . ?
C3B C4B 1.384(3) . ?
C4B C5B 1.374(3) . ?
C5B N1B 1.339(2) . ?
C6B N2B 1.317(2) . ?
C6B C12B 1.450(2) . ?
C7B N4B 1.334(2) . ?
C7B N3B 1.335(2) . ?
C7B S1B 1.7486(17) . ?
C8B N4B 1.471(2) . ?
C8B C9B 1.522(3) . ?
C9B C10B 1.527(3) . ?
C10B C11B 1.527(2) . ?
C11B N4B 1.469(2) . ?
C12B C13B 1.342(2) . ?
C13B C14B 1.466(2) . ?
C14B C15B 1.399(2) . ?
C14B C19B 1.400(2) . ?
C15B C16B 1.385(2) . ?
C16B C17B 1.391(3) . ?
C17B C18B 1.383(3) . ?
C18B C19B 1.388(2) . ?
Cl1B Cu1B 2.2339(5) . ?
Cu1B N2B 1.9675(13) . ?
Cu1B N1B 1.9967(14) . ?
Cu1B S1B 2.2274(5) . ?
N2B N3B 1.3560(19) . ?

loop_
_geom_angle_atom_site_label_1
_geom_angle_atom_site_label_2
_geom_angle_atom_site_label_3
_geom_angle
_geom_angle_site_symmetry_1
_geom_angle_site_symmetry_3
_geom_angle_publ_flag
N1A C1A C2A 120.07(15) . . ?
N1A C1A C6A 114.79(14) . . ?
C2A C1A C6A 125.14(15) . . ?
C3A C2A C1A 119.61(16) . . ?
C4A C3A C2A 119.89(17) . . ?
C3A C4A C5A 118.06(17) . . ?
N1A C5A C4A 122.55(16) . . ?
N2A C6A C12A 126.96(15) . . ?
N2A C6A C1A 112.96(14) . . ?
C12A C6A C1A 120.03(15) . . ?
N4A C7A N3A 115.59(15) . . ?
N4A C7A S1A 119.54(13) . . ?
N3A C7A S1A 124.88(13) . . ?
N4A C8A C9A 103.22(15) . . ?
C8A C9A C10A 103.91(16) . . ?
C9A C10A C11A 103.75(15) . . ?
N4A C11A C10A 103.64(14) . . ?
C13A C12A C6A 128.38(16) . . ?
C12A C13A C14A 125.75(16) . . ?
C19A C14A C15A 118.01(16) . . ?
C19A C14A C13A 118.28(16) . . ?
C15A C14A C13A 123.69(16) . . ?
C16A C15A C14A 120.38(17) . . ?
C17A C16A C15A 120.77(18) . . ?
C18A C17A C16A 119.47(17) . . ?
C17A C18A C19A 120.15(18) . . ?
C18A C19A C14A 121.20(18) . . ?
N2A Cu1A N1A 80.63(6) . . ?
N2A Cu1A S1A 85.45(4) . . ?
N1A Cu1A S1A 166.07(4) . . ?
N2A Cu1A Cl1A 175.16(4) . . ?
N1A Cu1A Cl1A 97.64(4) . . ?
S1A Cu1A Cl1A 96.280(17) . . ?
C5A N1A C1A 119.71(15) . . ?
C5A N1A Cu1A 126.51(12) . . ?
C1A N1A Cu1A 113.73(11) . . ?
C6A N2A N3A 119.98(13) . . ?
C6A N2A Cu1A 117.60(11) . . ?
N3A N2A Cu1A 122.42(10) . . ?
C7A N3A N2A 112.62(13) . . ?
C7A N4A C8A 124.94(14) . . ?
C7A N4A C11A 121.99(14) . . ?
C8A N4A C11A 111.96(14) . . ?
C7A S1A Cu1A 94.60(6) . . ?
N1B C1B C2B 120.46(15) . . ?
N1B C1B C6B 114.93(14) . . ?
C2B C1B C6B 124.61(15) . . ?
C3B C2B C1B 119.28(16) . . ?
C4B C3B C2B 119.60(17) . . ?
C5B C4B C3B 118.39(16) . . ?
N1B C5B C4B 122.60(16) . . ?
N2B C6B C12B 127.46(15) . . ?
N2B C6B C1B 112.84(14) . . ?
C12B C6B C1B 119.67(14) . . ?
N4B C7B N3B 115.83(15) . . ?
N4B C7B S1B 119.14(12) . . ?
N3B C7B S1B 125.02(13) . . ?
N4B C8B C9B 103.11(15) . . ?
C8B C9B C10B 104.34(15) . . ?
C9B C10B C11B 104.28(15) . . ?
N4B C11B C10B 103.61(14) . . ?
C13B C12B C6B 127.81(15) . . ?
C12B C13B C14B 125.11(15) . . ?
C15B C14B C19B 118.15(15) . . ?
C15B C14B C13B 123.58(15) . . ?
C19B C14B C13B 118.25(15) . . ?
C16B C15B C14B 120.63(16) . . ?
C15B C16B C17B 120.43(17) . . ?
C18B C17B C16B 119.73(16) . . ?
C17B C18B C19B 119.90(16) . . ?
C18B C19B C14B 121.14(16) . . ?
N2B Cu1B N1B 80.68(6) . . ?
N2B Cu1B S1B 85.56(4) . . ?
N1B Cu1B S1B 166.23(4) . . ?
N2B Cu1B Cl1B 177.07(4) . . ?
N1B Cu1B Cl1B 97.35(4) . . ?
S1B Cu1B Cl1B 96.379(19) . . ?
C5B N1B C1B 119.65(15) . . ?
C5B N1B Cu1B 126.47(12) . . ?
C1B N1B Cu1B 113.87(11) . . ?
C6B N2B N3B 119.96(13) . . ?
C6B N2B Cu1B 117.65(11) . . ?
N3B N2B Cu1B 122.37(10) . . ?
C7B N3B N2B 112.15(13) . . ?
C7B N4B C11B 122.71(14) . . ?
C7B N4B C8B 124.53(15) . . ?
C11B N4B C8B 112.72(14) . . ?
C7B S1B Cu1B 94.77(6) . . ?

_shelx_res_file                  
;
TITL shelxt_a.res in P2(1)/c
    shelx.res
    created by SHELXL-2018/1 at 17:35:15 on 22-Mar-2025
CELL  1.54184  13.6433  18.5544  14.9852   90.000   98.705   90.000
ZERR     8.00   0.0005   0.0007   0.0005    0.000    0.002    0.000
LATT   1
SYMM  - X, 1/2 + Y, 1/2 - Z
SFAC  C    H    CL   CU   N    S
UNIT  152 152 8 8 32 8
MERG   2
OMIT    -2.00 128.00
FMAP   2
PLAN   20
SIZE     0.020   0.030   0.300
ACTA
BOND
LIST   4
L.S.  40
TEMP  -123.00
WGHT    0.032700    2.442800
FVAR       0.04338
MOLE  1
C1A   1    0.502288    0.259122    0.302236    11.00000    0.02452    0.01818 =
         0.01712   -0.00216    0.00765   -0.00060
C2A   1    0.439241    0.311525    0.258801    11.00000    0.02916    0.01779 =
         0.02223   -0.00099    0.00571    0.00152
AFIX  43
H2A   2    0.461037    0.360035    0.256655    11.00000   -1.20000
AFIX   0
C3A   1    0.344893    0.292565    0.218888    11.00000    0.03048    0.02441 =
         0.02277   -0.00210    0.00300    0.00785
AFIX  43
H3A   2    0.301804    0.327908    0.188450    11.00000   -1.20000
AFIX   0
C4A   1    0.313311    0.222288    0.223267    11.00000    0.02303    0.02848 =
         0.02870   -0.00635    0.00027    0.00122
AFIX  43
H4A   2    0.247642    0.208765    0.198537    11.00000   -1.20000
AFIX   0
C5A   1    0.380168    0.171893    0.264815    11.00000    0.02403    0.02193 =
         0.02766   -0.00361    0.00361   -0.00254
AFIX  43
H5A   2    0.359782    0.123021    0.266553    11.00000   -1.20000
AFIX   0
C6A   1    0.603523    0.272620    0.350875    11.00000    0.02259    0.01901 =
         0.01773   -0.00104    0.00684    0.00001
C7A   1    0.781808    0.151105    0.447930    11.00000    0.02231    0.02022 =
         0.01845   -0.00146    0.00655   -0.00073
C8A   1    0.937405    0.086068    0.507124    11.00000    0.02418    0.02622 =
         0.03358    0.00173    0.00350    0.00405
AFIX  23
H8A1  2    0.923098    0.051275    0.456749    11.00000   -1.20000
H8A2  2    0.927366    0.062071    0.564052    11.00000   -1.20000
AFIX   0
C9A   1    1.041859    0.115836    0.513517    11.00000    0.02585    0.03901 =
         0.05328   -0.00234    0.00346    0.00165
AFIX  23
H9A1  2    1.062824    0.118376    0.453170    11.00000   -1.20000
H9A2  2    1.089633    0.085622    0.553515    11.00000   -1.20000
AFIX   0
C10A  1    1.034470    0.190883    0.553150    11.00000    0.02540    0.03897 =
         0.03712   -0.00440    0.00008   -0.00394
AFIX  23
H10A  2    1.087717    0.222646    0.537650    11.00000   -1.20000
H10B  2    1.038823    0.188751    0.619646    11.00000   -1.20000
AFIX   0
C11A  1    0.932808    0.217480    0.509346    11.00000    0.02543    0.02523 =
         0.02643   -0.00171    0.00316   -0.00562
AFIX  23
H11A  2    0.902675    0.249171    0.550905    11.00000   -1.20000
H11B  2    0.937389    0.244182    0.452929    11.00000   -1.20000
AFIX   0
C12A  1    0.639367    0.345720    0.365248    11.00000    0.02627    0.01729 =
         0.02323    0.00087    0.00716    0.00128
AFIX  43
H12A  2    0.596685    0.382401    0.337440    11.00000   -1.20000
AFIX   0
C13A  1    0.725239    0.368439    0.412855    11.00000    0.02769    0.01776 =
         0.02549    0.00019    0.00537   -0.00014
AFIX  43
H13A  2    0.770891    0.332492    0.437857    11.00000   -1.20000
AFIX   0
C14A  1    0.754677    0.443836    0.429607    11.00000    0.02803    0.02050 =
         0.02152   -0.00064    0.00651   -0.00325
C15A  1    0.694833    0.502556    0.398320    11.00000    0.03277    0.02156 =
         0.02411    0.00140    0.00269   -0.00190
AFIX  43
H15A  2    0.632596    0.494569    0.361744    11.00000   -1.20000
AFIX   0
C16A  1    0.725898    0.572451    0.420429    11.00000    0.04828    0.01983 =
         0.02907    0.00289    0.00948   -0.00037
AFIX  43
H16A  2    0.683855    0.611830    0.400141    11.00000   -1.20000
AFIX   0
C17A  1    0.817447    0.585414    0.471704    11.00000    0.04774    0.02136 =
         0.03334   -0.00686    0.01444   -0.01250
AFIX  43
H17A  2    0.838567    0.633415    0.485812    11.00000   -1.20000
AFIX   0
C18A  1    0.877641    0.528150    0.502084    11.00000    0.03369    0.03131 =
         0.03444   -0.01029    0.00671   -0.01031
AFIX  43
H18A  2    0.940665    0.536650    0.537059    11.00000   -1.20000
AFIX   0
C19A  1    0.846372    0.457941    0.481678    11.00000    0.02892    0.02613 =
         0.03284   -0.00327    0.00376   -0.00144
AFIX  43
H19A  2    0.888197    0.418860    0.503587    11.00000   -1.20000
AFIX   0
CL1A  3    0.496700    0.018137    0.319386    11.00000    0.02451    0.01707 =
         0.03700    0.00103    0.00246   -0.00428
CU1A  4    0.578384    0.121265    0.357539    11.00000    0.02058    0.01507 =
         0.02200   -0.00009    0.00358   -0.00152
N1A   5    0.472196    0.189406    0.302523    11.00000    0.02263    0.01865 =
         0.02113   -0.00167    0.00502    0.00003
N2A   5    0.650484    0.212865    0.380078    11.00000    0.02002    0.01785 =
         0.01876   -0.00098    0.00477   -0.00124
N3A   5    0.744136    0.216236    0.424465    11.00000    0.02063    0.01941 =
         0.02350   -0.00107    0.00399   -0.00059
N4A   5    0.874978    0.150628    0.490531    11.00000    0.02253    0.02009 =
         0.02405    0.00038    0.00334   -0.00089
S1A   6    0.718080    0.069773    0.427002    11.00000    0.02434    0.01618 =
         0.02761    0.00044    0.00154   -0.00038
MOLE  2
C1B   1    0.789504    0.104071    0.693722    11.00000    0.01568    0.02244 =
         0.01783    0.00029    0.00328    0.00086
C2B   1    0.757172    0.033862    0.675288    11.00000    0.01688    0.02188 =
         0.02718    0.00025    0.00280   -0.00063
AFIX  43
H2B   2    0.693378    0.024962    0.641974    11.00000   -1.20000
AFIX   0
C3B   1    0.819045   -0.023070    0.706053    11.00000    0.02706    0.01977 =
         0.03393    0.00218    0.00681    0.00250
AFIX  43
H3B   2    0.797792   -0.071353    0.694220    11.00000   -1.20000
AFIX   0
C4B   1    0.911948   -0.009122    0.754101    11.00000    0.02573    0.02421 =
         0.03665    0.00368    0.00065    0.00978
AFIX  43
H4B   2    0.955082   -0.047422    0.776274    11.00000   -1.20000
AFIX   0
C5B   1    0.940276    0.061452    0.768952    11.00000    0.02080    0.02885 =
         0.03329    0.00016   -0.00388    0.00629
AFIX  43
H5B   2    1.004402    0.071298    0.801024    11.00000   -1.20000
AFIX   0
C6B   1    0.730163    0.169516    0.665880    11.00000    0.01639    0.01918 =
         0.01707    0.00069    0.00420   -0.00005
C7B   1    0.792211    0.349364    0.700281    11.00000    0.02186    0.02155 =
         0.01896   -0.00067    0.00510   -0.00201
C8B   1    0.803121    0.482466    0.716292    11.00000    0.03686    0.01853 =
         0.03020   -0.00294    0.00854   -0.00707
AFIX  23
H8B1  2    0.852267    0.495994    0.676936    11.00000   -1.20000
H8B2  2    0.837018    0.478454    0.779352    11.00000   -1.20000
AFIX   0
C9B   1    0.718670    0.536758    0.708643    11.00000    0.04785    0.01758 =
         0.03642    0.00032    0.01675   -0.00104
AFIX  23
H9B1  2    0.741886    0.585401    0.694509    11.00000   -1.20000
H9B2  2    0.690111    0.539111    0.765499    11.00000   -1.20000
AFIX   0
C10B  1    0.642636    0.508250    0.631458    11.00000    0.04127    0.02351 =
         0.03455    0.00491    0.01138    0.00722
AFIX  23
H10C  2    0.658670    0.524322    0.572345    11.00000   -1.20000
H10D  2    0.575056    0.524919    0.637621    11.00000   -1.20000
AFIX   0
C11B  1    0.650544    0.426387    0.640497    11.00000    0.02722    0.02343 =
         0.02821    0.00153    0.00662    0.00293
AFIX  23
H11C  2    0.601807    0.407392    0.677228    11.00000   -1.20000
H11D  2    0.639574    0.402864    0.580514    11.00000   -1.20000
AFIX   0
C12B  1    0.629380    0.162153    0.619478    11.00000    0.01586    0.01813 =
         0.02064   -0.00087    0.00248   -0.00179
AFIX  43
H12B  2    0.602492    0.114835    0.616701    11.00000   -1.20000
AFIX   0
C13B  1    0.569521    0.214158    0.579982    11.00000    0.01900    0.01966 =
         0.01992    0.00081    0.00272   -0.00164
AFIX  43
H13B  2    0.595052    0.261858    0.581831    11.00000   -1.20000
AFIX   0
C14B  1    0.467854    0.203103    0.534229    11.00000    0.01820    0.02166 =
         0.01599   -0.00044    0.00254    0.00125
C15B  1    0.420746    0.135960    0.526723    11.00000    0.02345    0.02150 =
         0.02350    0.00254   -0.00135    0.00149
AFIX  43
H15B  2    0.455968    0.094256    0.550228    11.00000   -1.20000
AFIX   0
C16B  1    0.323259    0.129687    0.485360    11.00000    0.02368    0.02628 =
         0.02748    0.00089   -0.00075   -0.00492
AFIX  43
H16B  2    0.291723    0.083907    0.481750    11.00000   -1.20000
AFIX   0
C17B  1    0.271185    0.189988    0.449051    11.00000    0.01651    0.03573 =
         0.02475   -0.00053   -0.00181    0.00153
AFIX  43
H17B  2    0.204436    0.185375    0.420417    11.00000   -1.20000
AFIX   0
C18B  1    0.316991    0.256674    0.454814    11.00000    0.02231    0.02789 =
         0.02315    0.00203    0.00207    0.00843
AFIX  43
H18B  2    0.281971    0.297929    0.429582    11.00000   -1.20000
AFIX   0
C19B  1    0.414232    0.263239    0.497531    11.00000    0.02146    0.01902 =
         0.02229   -0.00061    0.00346    0.00238
AFIX  43
H19B  2    0.444921    0.309325    0.501939    11.00000   -1.20000
AFIX   0
CL1B  3    1.070051    0.208031    0.824403    11.00000    0.01981    0.04003 =
         0.04786   -0.01045   -0.01175    0.00042
CU1B  4    0.914162    0.221452    0.755334    11.00000    0.01550    0.02210 =
         0.02297   -0.00257   -0.00147   -0.00149
N1B   5    0.881066    0.116921    0.740005    11.00000    0.01687    0.02250 =
         0.02440   -0.00110   -0.00128    0.00212
N2B   5    0.778296    0.229638    0.689879    11.00000    0.01622    0.01871 =
         0.01863    0.00036    0.00195    0.00053
N3B   5    0.733130    0.294157    0.671240    11.00000    0.01986    0.01626 =
         0.02298   -0.00046    0.00328    0.00024
N4B   5    0.752514    0.414838    0.685939    11.00000    0.02665    0.01739 =
         0.02677   -0.00202    0.00409   -0.00310
S1B   6    0.914926    0.341486    0.753577    11.00000    0.02189    0.02284 =
         0.03280   -0.00187   -0.00112   -0.00654
HKLF    4


REM  shelxt_a.res in P2(1)/c
REM R1 =  0.0222 for    5781 Fo > 4sig(Fo)  and  0.0244 for all    6220 data
REM    469 parameters refined using      0 restraints

END

WGHT      0.0327      2.4428

REM Highest difference peak  0.318,  deepest hole -0.292,  1-sigma level  0.045
Q1    1   1.0380  0.1246  0.5780  11.00000  0.05    0.32
Q2    1   0.7593  0.1370  0.6798  11.00000  0.05    0.23
Q3    1   0.8981  0.1812  0.5000  11.00000  0.05    0.22
Q4    1   0.7808  0.4465  0.6942  11.00000  0.05    0.21
Q5    1   0.8049  0.4520  0.4456  11.00000  0.05    0.20
Q6    1   0.5124  0.2085  0.5554  11.00000  0.05    0.20
Q7    1   0.7553  0.2626  0.6812  11.00000  0.05    0.20
Q8    1   0.7427  0.4111  0.4202  11.00000  0.05    0.20
Q9    1   0.4803  0.2847  0.2706  11.00000  0.05    0.19
Q10   1   0.8554 -0.0163  0.7313  11.00000  0.05    0.19
Q11   1   0.6848  0.1676  0.6407  11.00000  0.05    0.19
Q12   1   0.8348  0.1098  0.7169  11.00000  0.05    0.19
Q13   1   0.7085  0.4201  0.6575  11.00000  0.05    0.19
Q14   1   0.7603  0.5133  0.7096  11.00000  0.05    0.18
Q15   1   0.7611  0.5739  0.4592  11.00000  0.05    0.18
Q16   1   0.6988  0.2132  0.4035  11.00000  0.05    0.18
Q17   1   0.9002  0.1218  0.4974  11.00000  0.05    0.18
Q18   1   0.4791  0.2246  0.3136  11.00000  0.05    0.18
Q19   1   0.7974  0.0087  0.6823  11.00000  0.05    0.18
Q20   1   0.5606  0.2662  0.3224  11.00000  0.05    0.18
;
_shelx_res_checksum              80467
####################################################################### 
# 
# This file contains crystal structure data downloaded from the 
# Cambridge Structural Database (CSD) hosted by the Cambridge 
# Crystallographic Data Centre (CCDC).
# 
# Full information about CCDC data access policies and citation 
# guidelines are available at http://www.ccdc.cam.ac.uk/access/V1 
# 
# Audit and citation data items may have been added by the CCDC. 
# Please retain this information to preserve the provenance of 
# this file and to allow appropriate attribution of the data. 
# 
#######################################################################

data_mo_2406pyr_3_tsc
_database_code_depnum_ccdc_archive 'CCDC 2451391'
loop_
_audit_author_name
_audit_author_address
'Paul Bernhardt'
;The University of Queensland
Australia
;
_audit_update_record             
;
2025-05-15 deposited with the CCDC.	2026-07-15 downloaded from the CCDC.
;

_audit_creation_date             2025-05-15T15:43:31-00:00
_audit_creation_method           'WinGX routine CIF_UPDATE'
_audit_conform_dict_name         cif_core.dic
_audit_conform_dict_version      2.4.5
_audit_conform_dict_location     ftp://ftp.iucr.org/pub/cif_core.dic

#----------------------------------------------------------------------------#
#                   CHEMICAL INFORMATION                                     #
#----------------------------------------------------------------------------#

_chemical_formula_moiety         'C19 H20 N4 S'
_chemical_formula_sum            'C19 H20 N4 S'
_chemical_formula_weight         336.45

#----------------------------------------------------------------------------#
#                   UNIT CELL INFORMATION                                    #
#----------------------------------------------------------------------------#

_symmetry_cell_setting           monoclinic
_symmetry_space_group_name_H-M   'P 21/c'
_symmetry_space_group_name_Hall  '-P 2ybc'
_symmetry_Int_Tables_number      14
loop_
_symmetry_equiv_pos_as_xyz
'x, y, z'
'-x, y+1/2, -z+1/2'
'-x, -y, -z'
'x, -y-1/2, z-1/2'

_cell_length_a                   10.3403(9)
_cell_length_b                   10.2598(8)
_cell_length_c                   16.0187(12)
_cell_angle_alpha                90
_cell_angle_beta                 90.740(3)
_cell_angle_gamma                90
_cell_volume                     1699.3(2)
_cell_formula_units_Z            4
_cell_measurement_temperature    150(2)
_cell_measurement_reflns_used    5114
_cell_measurement_theta_min      2.36
_cell_measurement_theta_max      27.11
_cell_measurement_wavelength     0.71073

#----------------------------------------------------------------------------#
#                   CRYSTAL INFORMATION                                      #
#----------------------------------------------------------------------------#

_exptl_crystal_description       block
_exptl_crystal_colour            yellow
_exptl_crystal_size_max          0.2
_exptl_crystal_size_mid          0.2
_exptl_crystal_size_min          0.15
_exptl_crystal_density_diffrn    1.315
_exptl_crystal_density_method    'not measured'
_exptl_crystal_F_000             712

#----------------------------------------------------------------------------#
#                   ABSORPTION CORRECTION                                    #
#----------------------------------------------------------------------------#

_exptl_absorpt_coefficient_mu    0.198
_exptl_absorpt_correction_type   multi-scan
_exptl_absorpt_process_details   
;
        SADABS-2016/2 - Bruker AXS area detector scaling and absorption correcti
;
_exptl_absorpt_correction_T_min  0.69
_exptl_absorpt_correction_T_max  0.746
_shelx_estimated_absorpt_T_min   0.961
_shelx_estimated_absorpt_T_max   0.971

#----------------------------------------------------------------------------#
#                   DATA COLLECTION                                          #
#----------------------------------------------------------------------------#

_diffrn_source                   'sealed x-ray tube'
_diffrn_ambient_temperature      150(2)
_diffrn_radiation_wavelength     0.71073
_diffrn_radiation_type           MoK\a
_diffrn_radiation_monochromator  graphite
_diffrn_radiation_probe          x-ray
_diffrn_detector                 'APEX-II CCD'
_diffrn_orient_matrix_ub_11      -0.006504
_diffrn_orient_matrix_ub_12      -0.075466
_diffrn_orient_matrix_ub_13      -0.039338
_diffrn_orient_matrix_ub_21      -0.096077
_diffrn_orient_matrix_ub_22      0.010797
_diffrn_orient_matrix_ub_23      -0.002683
_diffrn_orient_matrix_ub_31      0.008999
_diffrn_orient_matrix_ub_32      0.06073
_diffrn_orient_matrix_ub_33      -0.048406
_diffrn_measurement_device       '\k-geometry diffractometer'
_diffrn_measurement_device_type  'Bruker APEX-II'
_diffrn_measurement_method       '\f or \w oscillation scans'
_diffrn_standards_number         0
_diffrn_standards_interval_time  .
_diffrn_standards_interval_count .
_diffrn_standards_decay_%        ?
_diffrn_reflns_av_R_equivalents  0.0636
_diffrn_reflns_av_unetI/netI     0.0377
_diffrn_reflns_number            27648
_diffrn_reflns_limit_h_min       -13
_diffrn_reflns_limit_h_max       13
_diffrn_reflns_limit_k_min       -13
_diffrn_reflns_limit_k_max       13
_diffrn_reflns_limit_l_min       -20
_diffrn_reflns_limit_l_max       20
_diffrn_reflns_theta_min         1.97
_diffrn_reflns_theta_max         27.499
_diffrn_reflns_theta_full        25.242
_diffrn_measured_fraction_theta_full 0.999
_diffrn_measured_fraction_theta_max 0.999
_diffrn_reflns_Laue_measured_fraction_full 0.999
_diffrn_reflns_Laue_measured_fraction_max 0.999
_diffrn_reflns_point_group_measured_fraction_full 0.999
_diffrn_reflns_point_group_measured_fraction_max 0.999
_reflns_Friedel_coverage         0
_reflns_number_total             3892
_reflns_number_gt                3342
_reflns_threshold_expression     'I > 2\s(I)'
_diffrn_reflns_reduction_process 
;
        Scaled and merged with Sortav
        R.H. Blessing, (1987) Cryst. Rev. 1, 3-58
        R.H. Blessing, (1989) J. Appl. Cryst. 22, 396-397
;

#----------------------------------------------------------------------------#
#                   COMPUTER PROGRAMS USED                                   #
#----------------------------------------------------------------------------#

_computing_data_collection       'Bruker APEX2 software'
_computing_cell_refinement       'SAINT V8.40B integration software'
_computing_data_reduction        'SORTAV (Blessing, 1995)'
_computing_structure_solution    'SHELXT-2014/5 (Sheldrick, 2015)'
_computing_structure_refinement  'SHELXL-2018/1 (Sheldrick, 2018)'
_computing_molecular_graphics    'Ortep for Windows (Farrugia, 2012)'
_computing_publication_material  'WinGX publication routines (Farrugia, 2012)'

#----------------------------------------------------------------------------#
#                   STRUCTURE SOLUTION                                       #
#----------------------------------------------------------------------------#

_atom_sites_solution_primary     dual
_atom_sites_solution_secondary   dual
_atom_sites_solution_hydrogens   geom

#----------------------------------------------------------------------------#
#                   REFINEMENT INFORMATION                                   #
#----------------------------------------------------------------------------#

_shelx_SHELXL_version_number     2018/1
_refine_ls_structure_factor_coef Fsqd
_refine_ls_matrix_type           full
_refine_ls_weighting_scheme      calc
_refine_ls_weighting_details     
'w=1/[\s^2^(Fo^2^)+(0.0805P)^2^+0.3971P] where P=(Fo^2^+2Fc^2^)/3'
_refine_ls_hydrogen_treatment    constr
_refine_ls_extinction_method     none
_refine_ls_number_reflns         3892
_refine_ls_number_parameters     217
_refine_ls_number_restraints     0
_refine_ls_number_constraints    0
_refine_ls_R_factor_all          0.0518
_refine_ls_R_factor_gt           0.0442
_refine_ls_wR_factor_ref         0.1365
_refine_ls_wR_factor_gt          0.1274
_refine_ls_goodness_of_fit_ref   1.044
_refine_ls_restrained_S_all      1.044
_refine_ls_shift/su_max          0
_refine_ls_shift/su_mean         0
_refine_diff_density_max         0.298
_refine_diff_density_min         -0.264
_refine_diff_density_rms         0.049

#----------------------------------------------------------------------------#
#                   CONSTRAINTS AND RESTRAINTS                               #
#----------------------------------------------------------------------------#


#----------------------------------------------------------------------------#
#                   ATOMIC TYPES, COORDINATES AND THERMAL PARAMETERS         #
#----------------------------------------------------------------------------#

loop_
_atom_type_symbol
_atom_type_description
_atom_type_scat_dispersion_real
_atom_type_scat_dispersion_imag
_atom_type_scat_source
C C 0.0033 0.0016 'International Tables Vol C Tables 4.2.6.8 and 6.1.1.4'
H H 0 0 'International Tables Vol C Tables 4.2.6.8 and 6.1.1.4'
N N 0.0061 0.0033 'International Tables Vol C Tables 4.2.6.8 and 6.1.1.4'
S S 0.1246 0.1234 'International Tables Vol C Tables 4.2.6.8 and 6.1.1.4'

loop_
_atom_site_label
_atom_site_type_symbol
_atom_site_fract_x
_atom_site_fract_y
_atom_site_fract_z
_atom_site_U_iso_or_equiv
_atom_site_adp_type
_atom_site_occupancy
_atom_site_site_symmetry_order
_atom_site_calc_flag
_atom_site_refinement_flags_posn
_atom_site_refinement_flags_adp
_atom_site_refinement_flags_occupancy
_atom_site_disorder_assembly
_atom_site_disorder_group
C1 C 0.64524(15) 0.69919(16) 0.49756(9) 0.0227(3) Uani 1 1 d . . . . .
C2 C 0.53167(16) 0.76441(16) 0.47490(10) 0.0264(3) Uani 1 1 d . . . . .
H2 H 0.449324 0.728929 0.487463 0.032 Uiso 1 1 calc R U . . .
C3 C 0.54257(18) 0.88266(17) 0.43344(10) 0.0315(4) Uani 1 1 d . . . . .
H3 H 0.467046 0.928472 0.416086 0.038 Uiso 1 1 calc R U . . .
C4 C 0.66357(19) 0.93367(18) 0.41746(11) 0.0339(4) Uani 1 1 d . . . . .
H4 H 0.672666 1.01554 0.390459 0.041 Uiso 1 1 calc R U . . .
C5 C 0.77074(17) 0.86230(17) 0.44184(10) 0.0308(4) Uani 1 1 d . . . . .
H5 H 0.853951 0.897186 0.430996 0.037 Uiso 1 1 calc R U . . .
C6 C 0.64429(14) 0.57002(16) 0.54044(9) 0.0225(3) Uani 1 1 d . . . . .
C7 C 0.87577(14) 0.38272(15) 0.43322(9) 0.0218(3) Uani 1 1 d . . . . .
C8 C 0.99239(15) 0.54495(16) 0.34567(10) 0.0251(3) Uani 1 1 d . . . . .
H8A H 1.012923 0.60641 0.391609 0.03 Uiso 1 1 calc R U . . .
H8B H 0.917167 0.578488 0.313408 0.03 Uiso 1 1 calc R U . . .
C9 C 1.10896(17) 0.52513(19) 0.28949(12) 0.0368(4) Uani 1 1 d . . . . .
H9A H 1.103363 0.582642 0.239954 0.044 Uiso 1 1 calc R U . . .
H9B H 1.190505 0.543965 0.320237 0.044 Uiso 1 1 calc R U . . .
C10 C 1.10291(19) 0.3841(2) 0.26407(12) 0.0387(4) Uani 1 1 d . . . . .
H10A H 1.190162 0.350708 0.250964 0.046 Uiso 1 1 calc R U . . .
H10B H 1.045882 0.372449 0.214511 0.046 Uiso 1 1 calc R U . . .
C11 C 1.04850(16) 0.31453(17) 0.33881(10) 0.0291(4) Uani 1 1 d . . . . .
H11A H 0.99671 0.237792 0.321455 0.035 Uiso 1 1 calc R U . . .
H11B H 1.118442 0.28574 0.377358 0.035 Uiso 1 1 calc R U . . .
C12 C 0.55672(15) 0.54088(16) 0.60904(9) 0.0243(3) Uani 1 1 d . . . . .
H12 H 0.557142 0.453094 0.627903 0.029 Uiso 1 1 calc R U . . .
C13 C 0.47636(15) 0.62090(16) 0.64868(10) 0.0254(3) Uani 1 1 d . . . . .
H13 H 0.473751 0.709366 0.631228 0.03 Uiso 1 1 calc R U . . .
C14 C 0.39149(15) 0.58219(16) 0.71745(9) 0.0244(3) Uani 1 1 d . . . . .
C15 C 0.38066(16) 0.45324(17) 0.74507(10) 0.0288(4) Uani 1 1 d . . . . .
H15 H 0.428832 0.386446 0.718627 0.035 Uiso 1 1 calc R U . . .
C16 C 0.29988(16) 0.42217(18) 0.81094(10) 0.0309(4) Uani 1 1 d . . . . .
H16 H 0.293681 0.334416 0.829389 0.037 Uiso 1 1 calc R U . . .
C17 C 0.22853(16) 0.5182(2) 0.84977(10) 0.0332(4) Uani 1 1 d . . . . .
H17 H 0.172867 0.496542 0.894404 0.04 Uiso 1 1 calc R U . . .
C18 C 0.23882(18) 0.6462(2) 0.82312(11) 0.0358(4) Uani 1 1 d . . . . .
H18 H 0.190772 0.712646 0.849998 0.043 Uiso 1 1 calc R U . . .
C19 C 0.31905(17) 0.67775(18) 0.75731(10) 0.0307(4) Uani 1 1 d . . . . .
H19 H 0.324645 0.76571 0.739184 0.037 Uiso 1 1 calc R U . . .
N1 N 0.76351(13) 0.74665(14) 0.47992(8) 0.0265(3) Uani 1 1 d . . . . .
N2 N 0.71869(12) 0.47223(13) 0.52276(8) 0.0241(3) Uani 1 1 d . . . . .
N3 N 0.80844(12) 0.48830(13) 0.46218(8) 0.0239(3) Uani 1 1 d . . . . .
H3A H 0.823253 0.566345 0.441616 0.029 Uiso 1 1 calc R U . . .
N4 N 0.96684(12) 0.41367(13) 0.37806(8) 0.0230(3) Uani 1 1 d . . . . .
S1 S 0.84570(4) 0.22890(4) 0.46366(3) 0.03150(15) Uani 1 1 d . . . . .

loop_
_atom_site_aniso_label
_atom_site_aniso_U_11
_atom_site_aniso_U_22
_atom_site_aniso_U_33
_atom_site_aniso_U_23
_atom_site_aniso_U_13
_atom_site_aniso_U_12
C1 0.0253(8) 0.0267(7) 0.0163(7) -0.0040(6) 0.0039(5) -0.0006(6)
C2 0.0257(8) 0.0313(8) 0.0223(7) -0.0035(6) 0.0019(6) 0.0002(6)
C3 0.0373(9) 0.0308(8) 0.0264(8) -0.0012(7) -0.0014(7) 0.0062(7)
C4 0.0477(11) 0.0283(8) 0.0259(8) 0.0011(7) 0.0054(7) -0.0008(7)
C5 0.0357(9) 0.0291(8) 0.0280(8) -0.0027(7) 0.0103(7) -0.0068(7)
C6 0.0209(7) 0.0284(8) 0.0182(7) -0.0020(6) 0.0015(5) -0.0029(6)
C7 0.0218(7) 0.0257(7) 0.0179(7) 0.0000(6) 0.0010(5) -0.0008(6)
C8 0.0249(7) 0.0265(8) 0.0241(7) 0.0044(6) 0.0042(6) -0.0006(6)
C9 0.0312(9) 0.0426(10) 0.0371(10) 0.0147(8) 0.0140(7) 0.0048(7)
C10 0.0383(10) 0.0483(11) 0.0300(9) 0.0030(8) 0.0149(7) 0.0069(8)
C11 0.0308(8) 0.0301(8) 0.0265(8) -0.0024(7) 0.0091(6) 0.0041(7)
C12 0.0235(7) 0.0295(8) 0.0199(7) -0.0002(6) 0.0032(5) -0.0030(6)
C13 0.0260(8) 0.0289(8) 0.0212(7) -0.0001(6) 0.0046(6) -0.0022(6)
C14 0.0219(7) 0.0330(8) 0.0184(7) -0.0008(6) 0.0023(5) -0.0009(6)
C15 0.0274(8) 0.0331(8) 0.0262(8) -0.0040(7) 0.0077(6) -0.0038(7)
C16 0.0288(8) 0.0363(9) 0.0277(8) 0.0029(7) 0.0034(6) -0.0084(7)
C17 0.0250(8) 0.0531(11) 0.0216(8) 0.0056(8) 0.0074(6) 0.0004(7)
C18 0.0341(9) 0.0488(11) 0.0249(8) 0.0034(8) 0.0093(7) 0.0125(8)
C19 0.0328(9) 0.0351(9) 0.0245(8) 0.0032(7) 0.0067(6) 0.0064(7)
N1 0.0265(7) 0.0295(7) 0.0237(7) -0.0016(6) 0.0055(5) -0.0035(5)
N2 0.0232(6) 0.0313(7) 0.0177(6) -0.0003(5) 0.0047(5) -0.0012(5)
N3 0.0259(7) 0.0252(6) 0.0209(6) 0.0022(5) 0.0077(5) 0.0000(5)
N4 0.0230(6) 0.0238(6) 0.0223(6) 0.0004(5) 0.0062(5) 0.0000(5)
S1 0.0375(3) 0.0250(2) 0.0323(3) 0.00358(16) 0.01170(18) -0.00134(16)


#----------------------------------------------------------------------------#
#                   MOLECULAR GEOMETRY                                       #
#----------------------------------------------------------------------------#

_geom_special_details            
;
 All esds (except the esd in the dihedral angle between two l.s. planes)
 are estimated using the full covariance matrix.  The cell esds are taken
 into account individually in the estimation of esds in distances, angles
 and torsion angles; correlations between esds in cell parameters are only
 used when they are defined by crystal symmetry.  An approximate (isotropic)
 treatment of cell esds is used for estimating esds involving l.s. planes.
;
loop_
_geom_bond_atom_site_label_1
_geom_bond_atom_site_label_2
_geom_bond_distance
_geom_bond_site_symmetry_2
_geom_bond_publ_flag
C1 N1 1.350(2) . ?
C1 C2 1.396(2) . ?
C1 C6 1.493(2) . ?
C2 C3 1.388(2) . ?
C3 C4 1.383(3) . ?
C4 C5 1.380(3) . ?
C5 N1 1.337(2) . ?
C6 N2 1.298(2) . ?
C6 C12 1.464(2) . ?
C7 N4 1.3379(19) . ?
C7 N3 1.3717(19) . ?
C7 S1 1.6819(16) . ?
C8 N4 1.469(2) . ?
C8 C9 1.527(2) . ?
C9 C10 1.505(3) . ?
C10 C11 1.509(2) . ?
C11 N4 1.469(2) . ?
C12 C13 1.335(2) . ?
C13 C14 1.472(2) . ?
C14 C19 1.394(2) . ?
C14 C15 1.400(2) . ?
C15 C16 1.391(2) . ?
C16 C17 1.383(3) . ?
C17 C18 1.385(3) . ?
C18 C19 1.388(2) . ?
N2 N3 1.3614(17) . ?

loop_
_geom_angle_atom_site_label_1
_geom_angle_atom_site_label_2
_geom_angle_atom_site_label_3
_geom_angle
_geom_angle_site_symmetry_1
_geom_angle_site_symmetry_3
_geom_angle_publ_flag
N1 C1 C2 122.30(15) . . ?
N1 C1 C6 115.34(14) . . ?
C2 C1 C6 122.33(14) . . ?
C3 C2 C1 118.04(15) . . ?
C4 C3 C2 119.89(16) . . ?
C5 C4 C3 118.14(16) . . ?
N1 C5 C4 123.40(16) . . ?
N2 C6 C12 112.34(14) . . ?
N2 C6 C1 125.34(13) . . ?
C12 C6 C1 122.32(14) . . ?
N4 C7 N3 113.61(13) . . ?
N4 C7 S1 123.27(12) . . ?
N3 C7 S1 123.12(11) . . ?
N4 C8 C9 103.47(13) . . ?
C10 C9 C8 104.90(14) . . ?
C9 C10 C11 104.76(14) . . ?
N4 C11 C10 103.57(14) . . ?
C13 C12 C6 128.79(15) . . ?
C12 C13 C14 124.82(16) . . ?
C19 C14 C15 118.32(14) . . ?
C19 C14 C13 118.84(15) . . ?
C15 C14 C13 122.85(15) . . ?
C16 C15 C14 120.49(16) . . ?
C17 C16 C15 120.44(17) . . ?
C16 C17 C18 119.54(15) . . ?
C17 C18 C19 120.27(17) . . ?
C18 C19 C14 120.92(17) . . ?
C5 N1 C1 118.16(15) . . ?
C6 N2 N3 118.26(13) . . ?
N2 N3 C7 119.94(13) . . ?
C7 N4 C8 125.62(13) . . ?
C7 N4 C11 122.13(13) . . ?
C8 N4 C11 112.15(12) . . ?

_shelx_res_file                  
;
TITL shelxt_a.res in P2(1)/c
    shelx.res
    created by SHELXL-2018/1 at 15:43:18 on 15-May-2025
CELL  0.71073  10.3403  10.2598  16.0187   90.000   90.740   90.000
ZERR     4.00   0.0009   0.0008   0.0012    0.000    0.003    0.000
LATT   1
SYMM  - X, 1/2 + Y, 1/2 - Z
SFAC  C    H    N    S
UNIT  76 80 16 4
MERG   2
omit 0 3 1
omit -1 4 1
omit 2 2 3
omit 0 0 4
OMIT    -2.00  55.00
FMAP   2
PLAN   20
SIZE     0.150   0.200   0.200
ACTA
BOND
LIST   4
L.S.  10
TEMP  -123.00
WGHT    0.080500    0.397100
FVAR       0.12153
C1    1    0.645240    0.699194    0.497560    11.00000    0.02534    0.02666 =
         0.01626   -0.00398    0.00393   -0.00058
C2    1    0.531671    0.764408    0.474897    11.00000    0.02566    0.03129 =
         0.02233   -0.00345    0.00193    0.00018
AFIX  43
H2    2    0.449324    0.728929    0.487463    11.00000   -1.20000
AFIX   0
C3    1    0.542572    0.882664    0.433444    11.00000    0.03732    0.03082 =
         0.02637   -0.00117   -0.00144    0.00615
AFIX  43
H3    2    0.467046    0.928472    0.416086    11.00000   -1.20000
AFIX   0
C4    1    0.663567    0.933673    0.417462    11.00000    0.04772    0.02828 =
         0.02594    0.00112    0.00537   -0.00085
AFIX  43
H4    2    0.672666    1.015540    0.390459    11.00000   -1.20000
AFIX   0
C5    1    0.770740    0.862299    0.441843    11.00000    0.03569    0.02906 =
         0.02799   -0.00268    0.01031   -0.00681
AFIX  43
H5    2    0.853951    0.897186    0.430996    11.00000   -1.20000
AFIX   0
C6    1    0.644285    0.570023    0.540444    11.00000    0.02095    0.02840 =
         0.01817   -0.00203    0.00149   -0.00293
C7    1    0.875768    0.382720    0.433219    11.00000    0.02178    0.02567 =
         0.01791    0.00004    0.00098   -0.00076
C8    1    0.992388    0.544952    0.345672    11.00000    0.02489    0.02650 =
         0.02406    0.00437    0.00419   -0.00061
AFIX  23
H8A   2    1.012923    0.606410    0.391609    11.00000   -1.20000
H8B   2    0.917167    0.578488    0.313408    11.00000   -1.20000
AFIX   0
C9    1    1.108960    0.525131    0.289495    11.00000    0.03115    0.04261 =
         0.03706    0.01470    0.01397    0.00484
AFIX  23
H9A   2    1.103363    0.582642    0.239954    11.00000   -1.20000
H9B   2    1.190505    0.543965    0.320237    11.00000   -1.20000
AFIX   0
C10   1    1.102909    0.384062    0.264072    11.00000    0.03827    0.04825 =
         0.02998    0.00295    0.01492    0.00686
AFIX  23
H10A  2    1.190162    0.350708    0.250964    11.00000   -1.20000
H10B  2    1.045882    0.372449    0.214511    11.00000   -1.20000
AFIX   0
C11   1    1.048498    0.314532    0.338809    11.00000    0.03083    0.03010 =
         0.02649   -0.00243    0.00908    0.00407
AFIX  23
H11A  2    0.996710    0.237792    0.321455    11.00000   -1.20000
H11B  2    1.118442    0.285740    0.377358    11.00000   -1.20000
AFIX   0
C12   1    0.556721    0.540880    0.609039    11.00000    0.02347    0.02950 =
         0.01987   -0.00022    0.00321   -0.00304
AFIX  43
H12   2    0.557142    0.453094    0.627903    11.00000   -1.20000
AFIX   0
C13   1    0.476359    0.620901    0.648683    11.00000    0.02603    0.02892 =
         0.02123   -0.00008    0.00458   -0.00219
AFIX  43
H13   2    0.473751    0.709366    0.631228    11.00000   -1.20000
AFIX   0
C14   1    0.391487    0.582195    0.717447    11.00000    0.02188    0.03300 =
         0.01835   -0.00078    0.00230   -0.00089
C15   1    0.380661    0.453237    0.745067    11.00000    0.02742    0.03309 =
         0.02618   -0.00403    0.00768   -0.00383
AFIX  43
H15   2    0.428832    0.386446    0.718627    11.00000   -1.20000
AFIX   0
C16   1    0.299885    0.422170    0.810944    11.00000    0.02882    0.03634 =
         0.02765    0.00286    0.00337   -0.00842
AFIX  43
H16   2    0.293681    0.334416    0.829389    11.00000   -1.20000
AFIX   0
C17   1    0.228532    0.518213    0.849773    11.00000    0.02498    0.05305 =
         0.02165    0.00559    0.00742    0.00036
AFIX  43
H17   2    0.172867    0.496542    0.894404    11.00000   -1.20000
AFIX   0
C18   1    0.238819    0.646194    0.823123    11.00000    0.03407    0.04877 =
         0.02487    0.00336    0.00927    0.01255
AFIX  43
H18   2    0.190772    0.712646    0.849998    11.00000   -1.20000
AFIX   0
C19   1    0.319045    0.677749    0.757307    11.00000    0.03278    0.03515 =
         0.02447    0.00323    0.00665    0.00643
AFIX  43
H19   2    0.324645    0.765710    0.739184    11.00000   -1.20000
AFIX   0
N1    3    0.763507    0.746651    0.479920    11.00000    0.02646    0.02950 =
         0.02372   -0.00159    0.00554   -0.00350
N2    3    0.718694    0.472232    0.522760    11.00000    0.02323    0.03134 =
         0.01772   -0.00031    0.00471   -0.00119
N3    3    0.808445    0.488300    0.462177    11.00000    0.02593    0.02521 =
         0.02085    0.00217    0.00769   -0.00003
AFIX  43
H3A   2    0.823253    0.566345    0.441616    11.00000   -1.20000
AFIX   0
N4    3    0.966836    0.413675    0.378056    11.00000    0.02295    0.02378 =
         0.02231    0.00036    0.00624    0.00000
S1    4    0.845702    0.228903    0.463663    11.00000    0.03749    0.02498 =
         0.03231    0.00358    0.01170   -0.00134
HKLF    4


REM  shelxt_a.res in P2(1)/c
REM R1 =  0.0442 for    3342 Fo > 4sig(Fo)  and  0.0518 for all    3892 data
REM    217 parameters refined using      0 restraints

END

WGHT      0.0461      0.8881

REM Highest difference peak  0.298,  deepest hole -0.264,  1-sigma level  0.049
Q1    1   1.0537  0.5170  0.2542  11.00000  0.05    0.30
Q2    1   1.1635  0.3872  0.2960  11.00000  0.05    0.29
Q3    1   0.6442  0.6361  0.5268  11.00000  0.05    0.28
Q4    1   0.5913  0.7416  0.5015  11.00000  0.05    0.27
Q5    1   0.4255  0.6016  0.6827  11.00000  0.05    0.25
Q6    1   0.5997  0.5542  0.5705  11.00000  0.05    0.25
Q7    1   1.0574  0.5381  0.3218  11.00000  0.05    0.24
Q8    1   0.5454  0.8130  0.4394  11.00000  0.05    0.24
Q9    1   0.2778  0.4776  0.8367  11.00000  0.05    0.23
Q10   1   0.8819  0.3147  0.4558  11.00000  0.05    0.23
Q11   1   1.0036  0.3641  0.3604  11.00000  0.05    0.23
Q12   1   0.3474  0.6232  0.7333  11.00000  0.05    0.22
Q13   1   0.8408  0.4286  0.4573  11.00000  0.05    0.21
Q14   1   0.4171  0.5210  0.7441  11.00000  0.05    0.21
Q15   1   1.1324  0.6152  0.2704  11.00000  0.05    0.21
Q16   1   0.9839  0.4795  0.3697  11.00000  0.05    0.20
Q17   1   0.7036  0.7230  0.4819  11.00000  0.05    0.20
Q18   1   0.3375  0.4415  0.7731  11.00000  0.05    0.20
Q19   1   0.7619  0.7928  0.4432  11.00000  0.05    0.20
Q20   1   0.2452  0.5902  0.8493  11.00000  0.05    0.19
;
_shelx_res_checksum              460
####################################################################### 
# 
# This file contains crystal structure data downloaded from the 
# Cambridge Structural Database (CSD) hosted by the Cambridge 
# Crystallographic Data Centre (CCDC).
# 
# Full information about CCDC data access policies and citation 
# guidelines are available at http://www.ccdc.cam.ac.uk/access/V1 
# 
# Audit and citation data items may have been added by the CCDC. 
# Please retain this information to preserve the provenance of 
# this file and to allow appropriate attribution of the data. 
# 
#######################################################################

data_mo_2502CuMORCl
_audit_block_doi                 10.5517/ccdc.csd.cc2p5x82
_database_code_depnum_ccdc_archive 'CCDC 2478334'
loop_
_citation_id
_citation_doi
_citation_year
1 10.1021/acs.jmedchem.3c01612 2023
loop_
_audit_author_name
_audit_author_address
'Paul V Bernhardt'
;School of Chemistry and Molecular Biosciences, University of Queensland, Brisbane, Australia
Australia
;
_audit_update_record             
;
2025-08-04 deposited with the CCDC.	2026-07-15 downloaded from the CCDC.
;

_audit_creation_date             2025-05-21T18:31:38-00:00
_audit_creation_method           'WinGX routine CIF_UPDATE'
_audit_conform_dict_name         cif_core.dic
_audit_conform_dict_version      2.4.5
_audit_conform_dict_location     ftp://ftp.iucr.org/pub/cif_core.dic

#----------------------------------------------------------------------------#
#                   CHEMICAL INFORMATION                                     #
#----------------------------------------------------------------------------#

_chemical_formula_moiety         'C19 H19 Cl Cu N4 O S'
_chemical_formula_sum            'C19 H19 Cl Cu N4 O S'
_chemical_formula_weight         450.43

#----------------------------------------------------------------------------#
#                   UNIT CELL INFORMATION                                    #
#----------------------------------------------------------------------------#

_symmetry_cell_setting           monoclinic
_symmetry_space_group_name_H-M   'P 21/n'
_symmetry_space_group_name_Hall  '-P 2yn'
_symmetry_Int_Tables_number      14
loop_
_symmetry_equiv_pos_as_xyz
'x, y, z'
'-x+1/2, y+1/2, -z+1/2'
'-x, -y, -z'
'x-1/2, -y-1/2, z-1/2'

_cell_length_a                   7.5085(3)
_cell_length_b                   24.0808(9)
_cell_length_c                   21.4062(9)
_cell_angle_alpha                90
_cell_angle_beta                 91.1300(10)
_cell_angle_gamma                90
_cell_volume                     3869.7(3)
_cell_formula_units_Z            8
_cell_measurement_temperature    150(2)
_cell_measurement_reflns_used    9867
_cell_measurement_theta_min      2.55
_cell_measurement_theta_max      28.04
_cell_measurement_wavelength     0.71073

#----------------------------------------------------------------------------#
#                   CRYSTAL INFORMATION                                      #
#----------------------------------------------------------------------------#

_exptl_crystal_description       prism
_exptl_crystal_colour            brown
_exptl_crystal_size_max          0.5
_exptl_crystal_size_mid          0.1
_exptl_crystal_size_min          0.1
_exptl_crystal_density_diffrn    1.546
_exptl_crystal_density_method    'not measured'
_exptl_crystal_F_000             1848

#----------------------------------------------------------------------------#
#                   ABSORPTION CORRECTION                                    #
#----------------------------------------------------------------------------#

_exptl_absorpt_coefficient_mu    1.392
_exptl_absorpt_correction_type   multi-scan
_exptl_absorpt_process_details   
;
        SADABS-2016/2 - Bruker AXS area detector scaling and absorption correcti
;
_exptl_absorpt_correction_T_min  0.639
_exptl_absorpt_correction_T_max  0.746
_shelx_estimated_absorpt_T_min   0.543
_shelx_estimated_absorpt_T_max   0.873

#----------------------------------------------------------------------------#
#                   DATA COLLECTION                                          #
#----------------------------------------------------------------------------#

_diffrn_source_type              'INCOATEC I\mS 3.0'
_diffrn_ambient_temperature      150(2)
_diffrn_radiation_wavelength     0.71073
_diffrn_radiation_type           MoK\a
_diffrn_radiation_monochromator  'multilayer mirror'
_diffrn_radiation_probe          x-ray
_diffrn_detector                 'PHOTON III CPAD'
_diffrn_orient_matrix_ub_11      -0.010962
_diffrn_orient_matrix_ub_12      -0.010177
_diffrn_orient_matrix_ub_13      -0.045203
_diffrn_orient_matrix_ub_21      0.027819
_diffrn_orient_matrix_ub_22      0.039182
_diffrn_orient_matrix_ub_23      -0.011821
_diffrn_orient_matrix_ub_31      0.129809
_diffrn_orient_matrix_ub_32      -0.009256
_diffrn_orient_matrix_ub_33      -0.000339
_diffrn_measurement_device       'KAPPA diffractometer'
_diffrn_measurement_device_type  'Bruker D8 Venture'
_diffrn_measurement_method       '\w and \f scans'
_diffrn_standards_number         0
_diffrn_standards_interval_time  .
_diffrn_standards_interval_count .
_diffrn_standards_decay_%        ?
_diffrn_reflns_av_R_equivalents  0.0569
_diffrn_reflns_av_unetI/netI     0.0266
_diffrn_reflns_number            95316
_diffrn_reflns_limit_h_min       -10
_diffrn_reflns_limit_h_max       9
_diffrn_reflns_limit_k_min       -32
_diffrn_reflns_limit_k_max       32
_diffrn_reflns_limit_l_min       -28
_diffrn_reflns_limit_l_max       28
_diffrn_reflns_theta_min         1.691
_diffrn_reflns_theta_max         28.306
_diffrn_reflns_theta_full        25.242
_diffrn_measured_fraction_theta_full 1
_diffrn_measured_fraction_theta_max 0.999
_diffrn_reflns_Laue_measured_fraction_full 1
_diffrn_reflns_Laue_measured_fraction_max 0.999
_diffrn_reflns_point_group_measured_fraction_full 1
_diffrn_reflns_point_group_measured_fraction_max 0.999
_reflns_Friedel_coverage         0
_reflns_number_total             9596
_reflns_number_gt                8435
_reflns_threshold_expression     'I > 2\s(I)'
_diffrn_reflns_reduction_process 
;
        Scaled and merged with Sortav
        R.H. Blessing, (1987) Cryst. Rev. 1, 3-58
        R.H. Blessing, (1989) J. Appl. Cryst. 22, 396-397
;

#----------------------------------------------------------------------------#
#                   COMPUTER PROGRAMS USED                                   #
#----------------------------------------------------------------------------#

_computing_data_collection       'Bruker APEX2 software'
_computing_cell_refinement       'SAINT V8.41 integration software'
_computing_data_reduction        'SORTAV (Blessing, 1995)'
_computing_structure_solution    'SHELXT-2014/5 (Sheldrick, 2015)'
_computing_structure_refinement  'SHELXL-2018/1 (Sheldrick, 2018)'
_computing_molecular_graphics    'Ortep for Windows (Farrugia, 2012)'
_computing_publication_material  'WinGX publication routines (Farrugia, 2012)'

#----------------------------------------------------------------------------#
#                   STRUCTURE SOLUTION                                       #
#----------------------------------------------------------------------------#

_atom_sites_solution_primary     dual
_atom_sites_solution_secondary   dual
_atom_sites_solution_hydrogens   geom

#----------------------------------------------------------------------------#
#                   REFINEMENT INFORMATION                                   #
#----------------------------------------------------------------------------#

_shelx_SHELXL_version_number     2018/1
_refine_ls_structure_factor_coef Fsqd
_refine_ls_matrix_type           full
_refine_ls_weighting_scheme      calc
_refine_ls_weighting_details     
'w=1/[\s^2^(Fo^2^)+(0.0312P)^2^+2.0850P] where P=(Fo^2^+2Fc^2^)/3'
_refine_ls_hydrogen_treatment    constr
_refine_ls_extinction_method     none
_refine_ls_number_reflns         9596
_refine_ls_number_parameters     487
_refine_ls_number_restraints     0
_refine_ls_number_constraints    0
_refine_ls_R_factor_all          0.033
_refine_ls_R_factor_gt           0.0272
_refine_ls_wR_factor_ref         0.07
_refine_ls_wR_factor_gt          0.0664
_refine_ls_goodness_of_fit_ref   1.02
_refine_ls_restrained_S_all      1.02
_refine_ls_shift/su_max          0.001
_refine_ls_shift/su_mean         0
_refine_diff_density_max         0.449
_refine_diff_density_min         -0.249
_refine_diff_density_rms         0.058

#----------------------------------------------------------------------------#
#                   CONSTRAINTS AND RESTRAINTS                               #
#----------------------------------------------------------------------------#


#----------------------------------------------------------------------------#
#                   ATOMIC TYPES, COORDINATES AND THERMAL PARAMETERS         #
#----------------------------------------------------------------------------#

loop_
_atom_type_symbol
_atom_type_description
_atom_type_scat_dispersion_real
_atom_type_scat_dispersion_imag
_atom_type_scat_source
C C 0.0033 0.0016 'International Tables Vol C Tables 4.2.6.8 and 6.1.1.4'
H H 0 0 'International Tables Vol C Tables 4.2.6.8 and 6.1.1.4'
Cl Cl 0.1484 0.1585 'International Tables Vol C Tables 4.2.6.8 and 6.1.1.4'
Cu Cu 0.3201 1.2651 'International Tables Vol C Tables 4.2.6.8 and 6.1.1.4'
N N 0.0061 0.0033 'International Tables Vol C Tables 4.2.6.8 and 6.1.1.4'
O O 0.0106 0.006 'International Tables Vol C Tables 4.2.6.8 and 6.1.1.4'
S S 0.1246 0.1234 'International Tables Vol C Tables 4.2.6.8 and 6.1.1.4'

loop_
_atom_site_label
_atom_site_type_symbol
_atom_site_fract_x
_atom_site_fract_y
_atom_site_fract_z
_atom_site_U_iso_or_equiv
_atom_site_adp_type
_atom_site_occupancy
_atom_site_site_symmetry_order
_atom_site_calc_flag
_atom_site_refinement_flags_posn
_atom_site_refinement_flags_adp
_atom_site_refinement_flags_occupancy
_atom_site_disorder_assembly
_atom_site_disorder_group
C1A C 0.1876(2) 0.81823(6) 0.69400(8) 0.0240(3) Uani 1 1 d . . . . .
H1A H 0.163021 0.835729 0.73266 0.029 Uiso 1 1 calc R U . . .
C2A C 0.1419(2) 0.84535(7) 0.63893(9) 0.0271(4) Uani 1 1 d . . . . .
H2A H 0.088518 0.881111 0.639583 0.033 Uiso 1 1 calc R U . . .
C3A C 0.1758(2) 0.81921(7) 0.58318(9) 0.0286(4) Uani 1 1 d . . . . .
H3A H 0.144695 0.83671 0.544718 0.034 Uiso 1 1 calc R U . . .
C4A C 0.2555(2) 0.76717(7) 0.58340(8) 0.0261(3) Uani 1 1 d . . . . .
H4A H 0.278521 0.748716 0.545177 0.031 Uiso 1 1 calc R U . . .
C5A C 0.3013(2) 0.74243(6) 0.63995(7) 0.0196(3) Uani 1 1 d . . . . .
C6A C 0.3914(2) 0.68774(6) 0.64605(7) 0.0185(3) Uani 1 1 d . . . . .
C7A C 0.5254(2) 0.61615(6) 0.77876(7) 0.0197(3) Uani 1 1 d . . . . .
C8A C 0.6210(2) 0.52171(6) 0.75125(8) 0.0252(3) Uani 1 1 d . . . . .
H8A1 H 0.749546 0.520193 0.741901 0.03 Uiso 1 1 calc R U . . .
H8A2 H 0.554243 0.529262 0.711831 0.03 Uiso 1 1 calc R U . . .
C9A C 0.5618(2) 0.46666(7) 0.77843(9) 0.0279(4) Uani 1 1 d . . . . .
H9A1 H 0.431141 0.46733 0.783868 0.033 Uiso 1 1 calc R U . . .
H9A2 H 0.589369 0.436445 0.748796 0.033 Uiso 1 1 calc R U . . .
C10A C 0.6043(2) 0.49806(7) 0.88124(9) 0.0291(4) Uani 1 1 d . . . . .
H10A H 0.662898 0.489804 0.922011 0.035 Uiso 1 1 calc R U . . .
H10B H 0.473922 0.498535 0.887351 0.035 Uiso 1 1 calc R U . . .
C11A C 0.6642(2) 0.55461(7) 0.85862(8) 0.0267(3) Uani 1 1 d . . . . .
H11A H 0.625729 0.583576 0.888278 0.032 Uiso 1 1 calc R U . . .
H11B H 0.79582 0.555581 0.856901 0.032 Uiso 1 1 calc R U . . .
C12A C 0.4425(2) 0.65796(6) 0.59037(7) 0.0213(3) Uani 1 1 d . . . . .
H12A H 0.394131 0.671547 0.551979 0.026 Uiso 1 1 calc R U . . .
C13A C 0.5496(2) 0.61360(7) 0.58631(8) 0.0227(3) Uani 1 1 d . . . . .
H13A H 0.59538 0.59833 0.624267 0.027 Uiso 1 1 calc R U . . .
C14A C 0.6017(2) 0.58680(6) 0.52794(8) 0.0220(3) Uani 1 1 d . . . . .
C15A C 0.5599(2) 0.60819(7) 0.46876(8) 0.0268(3) Uani 1 1 d . . . . .
H15A H 0.497678 0.642445 0.465265 0.032 Uiso 1 1 calc R U . . .
C16A C 0.6079(3) 0.58011(8) 0.41495(9) 0.0301(4) Uani 1 1 d . . . . .
H16A H 0.577896 0.595037 0.375031 0.036 Uiso 1 1 calc R U . . .
C17A C 0.6996(2) 0.53033(8) 0.41958(9) 0.0314(4) Uani 1 1 d . . . . .
H17A H 0.730993 0.510792 0.382843 0.038 Uiso 1 1 calc R U . . .
C18A C 0.7454(2) 0.50912(7) 0.47768(9) 0.0315(4) Uani 1 1 d . . . . .
H18A H 0.809509 0.475193 0.480811 0.038 Uiso 1 1 calc R U . . .
C19A C 0.6981(2) 0.53710(7) 0.53134(8) 0.0271(3) Uani 1 1 d . . . . .
H19A H 0.731602 0.522378 0.57104 0.033 Uiso 1 1 calc R U . . .
Cl1A Cl 0.21376(6) 0.77760(2) 0.84111(2) 0.02783(9) Uani 1 1 d . . . . .
Cu1A Cu 0.34114(3) 0.72420(2) 0.76953(2) 0.01953(5) Uani 1 1 d . . . . .
N1A N 0.26517(17) 0.76818(5) 0.69459(6) 0.0198(3) Uani 1 1 d . . . . .
N2A N 0.41873(17) 0.67291(5) 0.70443(6) 0.0181(2) Uani 1 1 d . . . . .
N3A N 0.49833(17) 0.62375(5) 0.71772(6) 0.0198(3) Uani 1 1 d . . . . .
N4A N 0.58778(19) 0.56603(6) 0.79656(7) 0.0239(3) Uani 1 1 d . . . . .
O1A O 0.64752(16) 0.45546(5) 0.83728(6) 0.0276(3) Uani 1 1 d . . . . .
S1A S 0.48323(6) 0.66604(2) 0.83547(2) 0.02608(9) Uani 1 1 d . . . . .
C1B C 0.9392(3) 0.40539(8) 0.98330(9) 0.0347(4) Uani 1 1 d . . . . .
H1B H 0.987379 0.441876 0.983629 0.042 Uiso 1 1 calc R U . . .
C2B C 0.9074(3) 0.37961(9) 1.03958(9) 0.0420(5) Uani 1 1 d . . . . .
H2B H 0.930928 0.398288 1.077953 0.05 Uiso 1 1 calc R U . . .
C3B C 0.8409(3) 0.32619(9) 1.03905(9) 0.0401(5) Uani 1 1 d . . . . .
H3B H 0.820689 0.30714 1.077118 0.048 Uiso 1 1 calc R U . . .
C4B C 0.8040(3) 0.30073(8) 0.98218(8) 0.0318(4) Uani 1 1 d . . . . .
H4B H 0.757351 0.264064 0.981061 0.038 Uiso 1 1 calc R U . . .
C5B C 0.8354(2) 0.32895(7) 0.92666(8) 0.0228(3) Uani 1 1 d . . . . .
C6B C 0.8015(2) 0.30613(6) 0.86351(7) 0.0202(3) Uani 1 1 d . . . . .
C7B C 0.8975(2) 0.36070(6) 0.71836(7) 0.0196(3) Uani 1 1 d . . . . .
C8B C 0.7657(2) 0.30018(7) 0.63849(8) 0.0279(4) Uani 1 1 d . . . . .
H8B1 H 0.63975 0.311447 0.632328 0.033 Uiso 1 1 calc R U . . .
H8B2 H 0.771081 0.271719 0.671847 0.033 Uiso 1 1 calc R U . . .
C9B C 0.8349(3) 0.27596(7) 0.57847(8) 0.0313(4) Uani 1 1 d . . . . .
H9B1 H 0.954647 0.259968 0.586469 0.038 Uiso 1 1 calc R U . . .
H9B2 H 0.755065 0.245544 0.564321 0.038 Uiso 1 1 calc R U . . .
C10B C 0.9701(3) 0.35818(7) 0.54971(8) 0.0297(4) Uani 1 1 d . . . . .
H10C H 0.985631 0.385275 0.515462 0.036 Uiso 1 1 calc R U . . .
H10D H 1.087017 0.340628 0.558758 0.036 Uiso 1 1 calc R U . . .
C11B C 0.9076(2) 0.38821(7) 0.60740(8) 0.0276(4) Uani 1 1 d . . . . .
H11C H 0.999917 0.414999 0.621561 0.033 Uiso 1 1 calc R U . . .
H11D H 0.797544 0.409227 0.597176 0.033 Uiso 1 1 calc R U . . .
C12B C 0.7155(2) 0.25249(6) 0.85663(8) 0.0215(3) Uani 1 1 d . . . . .
H12B H 0.694241 0.233092 0.894404 0.026 Uiso 1 1 calc R U . . .
C13B C 0.6622(2) 0.22669(6) 0.80419(8) 0.0229(3) Uani 1 1 d . . . . .
H13B H 0.684348 0.244955 0.765782 0.027 Uiso 1 1 calc R U . . .
C14B C 0.5729(2) 0.17282(6) 0.80087(8) 0.0207(3) Uani 1 1 d . . . . .
C15B C 0.5236(2) 0.15226(7) 0.74194(8) 0.0250(3) Uani 1 1 d . . . . .
H15B H 0.548512 0.173448 0.705704 0.03 Uiso 1 1 calc R U . . .
C16B C 0.4386(2) 0.10116(7) 0.73569(9) 0.0280(4) Uani 1 1 d . . . . .
H16B H 0.405474 0.087648 0.695409 0.034 Uiso 1 1 calc R U . . .
C17B C 0.4024(2) 0.07014(7) 0.78822(9) 0.0296(4) Uani 1 1 d . . . . .
H17B H 0.345226 0.035101 0.784088 0.036 Uiso 1 1 calc R U . . .
C18B C 0.4495(2) 0.09010(7) 0.84687(9) 0.0306(4) Uani 1 1 d . . . . .
H18B H 0.424121 0.068663 0.882865 0.037 Uiso 1 1 calc R U . . .
C19B C 0.5333(2) 0.14107(7) 0.85359(8) 0.0253(3) Uani 1 1 d . . . . .
H19B H 0.564051 0.154516 0.894108 0.03 Uiso 1 1 calc R U . . .
Cl1B Cl 1.10679(6) 0.48641(2) 0.87600(2) 0.02941(9) Uani 1 1 d . . . . .
Cu1B Cu 0.95808(3) 0.41123(2) 0.84304(2) 0.02108(5) Uani 1 1 d . . . . .
N1B N 0.9047(2) 0.38086(6) 0.92833(7) 0.0252(3) Uani 1 1 d . . . . .
N2B N 0.85502(17) 0.33918(5) 0.81886(6) 0.0201(3) Uani 1 1 d . . . . .
N3B N 0.83220(18) 0.32379(5) 0.75853(6) 0.0213(3) Uani 1 1 d . . . . .
N4B N 0.87278(18) 0.34860(5) 0.65747(6) 0.0225(3) Uani 1 1 d . . . . .
O1B O 0.84541(18) 0.31668(5) 0.53030(6) 0.0319(3) Uani 1 1 d . . . . .
S1B S 1.00918(6) 0.42128(2) 0.74016(2) 0.02378(9) Uani 1 1 d . . . . .

loop_
_atom_site_aniso_label
_atom_site_aniso_U_11
_atom_site_aniso_U_22
_atom_site_aniso_U_33
_atom_site_aniso_U_23
_atom_site_aniso_U_13
_atom_site_aniso_U_12
C1A 0.0243(8) 0.0172(7) 0.0306(9) -0.0029(6) 0.0006(7) 0.0002(6)
C2A 0.0281(9) 0.0162(7) 0.0368(10) 0.0005(6) -0.0012(7) 0.0018(6)
C3A 0.0337(9) 0.0221(8) 0.0298(9) 0.0049(7) -0.0034(7) 0.0030(7)
C4A 0.0317(9) 0.0219(8) 0.0245(8) -0.0017(6) -0.0025(7) 0.0023(7)
C5A 0.0181(7) 0.0166(7) 0.0240(8) -0.0013(6) -0.0002(6) -0.0014(6)
C6A 0.0155(7) 0.0167(7) 0.0233(7) -0.0004(6) -0.0005(6) -0.0008(5)
C7A 0.0183(7) 0.0171(7) 0.0237(8) -0.0004(6) 0.0002(6) -0.0004(6)
C8A 0.0298(9) 0.0185(7) 0.0275(8) -0.0018(6) 0.0001(7) 0.0041(6)
C9A 0.0259(9) 0.0211(8) 0.0365(10) -0.0004(7) -0.0039(7) -0.0008(6)
C10A 0.0301(9) 0.0266(8) 0.0307(9) 0.0049(7) 0.0017(7) 0.0036(7)
C11A 0.0311(9) 0.0236(8) 0.0250(8) 0.0012(6) -0.0056(7) 0.0027(7)
C12A 0.0223(8) 0.0209(7) 0.0208(7) -0.0009(6) 0.0000(6) 0.0012(6)
C13A 0.0217(8) 0.0235(8) 0.0229(8) -0.0011(6) 0.0004(6) 0.0017(6)
C14A 0.0196(7) 0.0211(7) 0.0255(8) -0.0024(6) 0.0028(6) -0.0010(6)
C15A 0.0290(9) 0.0249(8) 0.0266(8) -0.0014(6) 0.0008(7) 0.0056(7)
C16A 0.0332(9) 0.0319(9) 0.0252(9) -0.0019(7) 0.0023(7) 0.0030(7)
C17A 0.0336(10) 0.0294(9) 0.0314(9) -0.0085(7) 0.0088(7) 0.0018(7)
C18A 0.0328(10) 0.0234(8) 0.0384(10) -0.0031(7) 0.0066(8) 0.0065(7)
C19A 0.0280(9) 0.0241(8) 0.0294(9) 0.0014(7) 0.0030(7) 0.0047(7)
Cl1A 0.0304(2) 0.02636(19) 0.0268(2) -0.00458(15) 0.00342(16) 0.00604(16)
Cu1A 0.02093(10) 0.01679(9) 0.02086(10) -0.00204(7) 0.00042(7) 0.00229(7)
N1A 0.0192(6) 0.0159(6) 0.0241(7) -0.0010(5) -0.0002(5) -0.0008(5)
N2A 0.0163(6) 0.0148(6) 0.0232(6) -0.0009(5) 0.0002(5) 0.0000(5)
N3A 0.0194(6) 0.0156(6) 0.0242(7) -0.0001(5) -0.0004(5) 0.0026(5)
N4A 0.0289(7) 0.0185(6) 0.0241(7) 0.0002(5) -0.0021(6) 0.0046(5)
O1A 0.0284(6) 0.0195(5) 0.0349(7) 0.0047(5) -0.0016(5) 0.0013(5)
S1A 0.0354(2) 0.02088(18) 0.02180(19) -0.00242(15) -0.00287(16) 0.00633(16)
C1B 0.0489(12) 0.0265(9) 0.0284(9) -0.0057(7) -0.0012(8) -0.0046(8)
C2B 0.0648(14) 0.0361(10) 0.0250(9) -0.0066(8) -0.0001(9) -0.0043(10)
C3B 0.0584(13) 0.0379(10) 0.0240(9) 0.0022(8) 0.0061(9) -0.0049(9)
C4B 0.0420(11) 0.0271(8) 0.0266(9) 0.0012(7) 0.0056(8) -0.0058(8)
C5B 0.0232(8) 0.0210(7) 0.0241(8) 0.0000(6) 0.0015(6) 0.0009(6)
C6B 0.0203(7) 0.0176(7) 0.0228(8) 0.0012(6) 0.0013(6) 0.0008(6)
C7B 0.0174(7) 0.0166(7) 0.0249(8) 0.0017(6) 0.0015(6) -0.0001(6)
C8B 0.0321(9) 0.0255(8) 0.0259(8) 0.0024(7) -0.0018(7) -0.0100(7)
C9B 0.0464(11) 0.0238(8) 0.0234(8) 0.0021(6) -0.0071(8) -0.0052(7)
C10B 0.0353(10) 0.0290(9) 0.0248(8) 0.0049(7) 0.0011(7) -0.0052(7)
C11B 0.0339(9) 0.0243(8) 0.0248(8) 0.0057(6) 0.0016(7) -0.0049(7)
C12B 0.0220(8) 0.0169(7) 0.0258(8) 0.0041(6) 0.0025(6) -0.0002(6)
C13B 0.0231(8) 0.0196(7) 0.0260(8) 0.0033(6) 0.0028(6) -0.0030(6)
C14B 0.0174(7) 0.0165(7) 0.0282(8) 0.0009(6) 0.0024(6) 0.0010(6)
C15B 0.0255(8) 0.0218(8) 0.0279(8) -0.0011(6) 0.0045(7) 0.0009(6)
C16B 0.0253(8) 0.0248(8) 0.0340(9) -0.0088(7) 0.0023(7) 0.0013(7)
C17B 0.0250(9) 0.0160(7) 0.0480(11) -0.0023(7) 0.0027(8) -0.0018(6)
C18B 0.0308(9) 0.0220(8) 0.0390(10) 0.0094(7) 0.0027(8) -0.0038(7)
C19B 0.0248(8) 0.0215(7) 0.0295(9) 0.0042(6) 0.0001(7) -0.0028(6)
Cl1B 0.0296(2) 0.02066(18) 0.0378(2) -0.00156(16) -0.00549(17) -0.00502(15)
Cu1B 0.02409(10) 0.01548(9) 0.02364(10) 0.00000(7) -0.00048(8) -0.00283(7)
N1B 0.0309(8) 0.0204(6) 0.0243(7) -0.0004(5) -0.0010(6) -0.0003(6)
N2B 0.0202(6) 0.0181(6) 0.0219(7) 0.0002(5) 0.0005(5) -0.0007(5)
N3B 0.0247(7) 0.0186(6) 0.0207(6) 0.0007(5) -0.0008(5) -0.0033(5)
N4B 0.0257(7) 0.0198(6) 0.0219(7) 0.0017(5) 0.0009(5) -0.0054(5)
O1B 0.0437(8) 0.0300(6) 0.0217(6) 0.0043(5) -0.0084(5) -0.0056(6)
S1B 0.0281(2) 0.01720(17) 0.0261(2) 0.00060(14) 0.00336(16) -0.00567(15)


#----------------------------------------------------------------------------#
#                   MOLECULAR GEOMETRY                                       #
#----------------------------------------------------------------------------#

_geom_special_details            
;
 All esds (except the esd in the dihedral angle between two l.s. planes)
 are estimated using the full covariance matrix.  The cell esds are taken
 into account individually in the estimation of esds in distances, angles
 and torsion angles; correlations between esds in cell parameters are only
 used when they are defined by crystal symmetry.  An approximate (isotropic)
 treatment of cell esds is used for estimating esds involving l.s. planes.
;
loop_
_geom_bond_atom_site_label_1
_geom_bond_atom_site_label_2
_geom_bond_distance
_geom_bond_site_symmetry_2
_geom_bond_publ_flag
C1A N1A 1.339(2) . ?
C1A C2A 1.385(2) . ?
C2A C3A 1.377(3) . ?
C3A C4A 1.389(2) . ?
C4A C5A 1.386(2) . ?
C5A N1A 1.356(2) . ?
C5A C6A 1.486(2) . ?
C6A N2A 1.312(2) . ?
C6A C12A 1.449(2) . ?
C7A N3A 1.331(2) . ?
C7A N4A 1.347(2) . ?
C7A S1A 1.7413(16) . ?
C8A N4A 1.467(2) . ?
C8A C9A 1.518(2) . ?
C9A O1A 1.429(2) . ?
C10A O1A 1.434(2) . ?
C10A C11A 1.516(2) . ?
C11A N4A 1.463(2) . ?
C12A C13A 1.341(2) . ?
C13A C14A 1.466(2) . ?
C14A C15A 1.398(2) . ?
C14A C19A 1.400(2) . ?
C15A C16A 1.389(2) . ?
C16A C17A 1.385(3) . ?
C17A C18A 1.382(3) . ?
C18A C19A 1.384(2) . ?
Cl1A Cu1A 2.2302(4) . ?
Cu1A N2A 1.9592(13) . ?
Cu1A N1A 1.9961(13) . ?
Cu1A S1A 2.2433(4) . ?
N2A N3A 1.3537(17) . ?
O1A Cu1B 2.5644(12) . ?
C1B N1B 1.338(2) . ?
C1B C2B 1.380(3) . ?
C2B C3B 1.380(3) . ?
C3B C4B 1.386(3) . ?
C4B C5B 1.393(2) . ?
C5B N1B 1.354(2) . ?
C5B C6B 1.477(2) . ?
C6B N2B 1.313(2) . ?
C6B C12B 1.450(2) . ?
C7B N3B 1.336(2) . ?
C7B N4B 1.345(2) . ?
C7B S1B 1.7419(16) . ?
C8B N4B 1.469(2) . ?
C8B C9B 1.512(3) . ?
C9B O1B 1.426(2) . ?
C10B O1B 1.426(2) . ?
C10B C11B 1.513(2) . ?
C11B N4B 1.462(2) . ?
C12B C13B 1.337(2) . ?
C13B C14B 1.461(2) . ?
C14B C15B 1.398(2) . ?
C14B C19B 1.400(2) . ?
C15B C16B 1.392(2) . ?
C16B C17B 1.382(3) . ?
C17B C18B 1.384(3) . ?
C18B C19B 1.385(2) . ?
Cl1B Cu1B 2.2342(4) . ?
Cu1B N2B 1.9650(13) . ?
Cu1B N1B 2.0144(14) . ?
Cu1B S1B 2.2558(5) . ?
N2B N3B 1.3513(18) . ?

loop_
_geom_angle_atom_site_label_1
_geom_angle_atom_site_label_2
_geom_angle_atom_site_label_3
_geom_angle
_geom_angle_site_symmetry_1
_geom_angle_site_symmetry_3
_geom_angle_publ_flag
N1A C1A C2A 122.21(16) . . ?
C3A C2A C1A 118.36(15) . . ?
C2A C3A C4A 119.77(16) . . ?
C5A C4A C3A 119.35(16) . . ?
N1A C5A C4A 120.43(14) . . ?
N1A C5A C6A 115.34(14) . . ?
C4A C5A C6A 124.22(14) . . ?
N2A C6A C12A 127.58(14) . . ?
N2A C6A C5A 112.79(13) . . ?
C12A C6A C5A 119.60(14) . . ?
N3A C7A N4A 116.51(14) . . ?
N3A C7A S1A 124.27(12) . . ?
N4A C7A S1A 119.22(12) . . ?
N4A C8A C9A 109.09(14) . . ?
O1A C9A C8A 111.86(14) . . ?
O1A C10A C11A 111.14(14) . . ?
N4A C11A C10A 110.19(14) . . ?
C13A C12A C6A 128.04(15) . . ?
C12A C13A C14A 125.18(16) . . ?
C15A C14A C19A 117.97(15) . . ?
C15A C14A C13A 123.45(15) . . ?
C19A C14A C13A 118.57(15) . . ?
C16A C15A C14A 120.97(16) . . ?
C17A C16A C15A 119.92(17) . . ?
C18A C17A C16A 119.92(16) . . ?
C17A C18A C19A 120.25(16) . . ?
C18A C19A C14A 120.92(17) . . ?
N2A Cu1A N1A 81.21(5) . . ?
N2A Cu1A Cl1A 171.76(4) . . ?
N1A Cu1A Cl1A 97.27(4) . . ?
N2A Cu1A S1A 84.81(4) . . ?
N1A Cu1A S1A 164.09(4) . . ?
Cl1A Cu1A S1A 97.628(17) . . ?
C1A N1A C5A 119.86(14) . . ?
C1A N1A Cu1A 127.06(12) . . ?
C5A N1A Cu1A 113.07(10) . . ?
C6A N2A N3A 119.88(13) . . ?
C6A N2A Cu1A 117.57(10) . . ?
N3A N2A Cu1A 122.55(10) . . ?
C7A N3A N2A 112.63(13) . . ?
C7A N4A C11A 123.60(14) . . ?
C7A N4A C8A 121.86(14) . . ?
C11A N4A C8A 113.25(13) . . ?
C9A O1A C10A 109.84(13) . . ?
C9A O1A Cu1B 120.95(10) . . ?
C10A O1A Cu1B 118.90(10) . . ?
C7A S1A Cu1A 94.75(5) . . ?
N1B C1B C2B 122.37(17) . . ?
C3B C2B C1B 118.75(18) . . ?
C2B C3B C4B 119.05(18) . . ?
C3B C4B C5B 119.93(17) . . ?
N1B C5B C4B 119.96(15) . . ?
N1B C5B C6B 115.28(14) . . ?
C4B C5B C6B 124.76(15) . . ?
N2B C6B C12B 127.45(15) . . ?
N2B C6B C5B 113.01(14) . . ?
C12B C6B C5B 119.53(14) . . ?
N3B C7B N4B 115.73(14) . . ?
N3B C7B S1B 124.43(12) . . ?
N4B C7B S1B 119.84(12) . . ?
N4B C8B C9B 110.22(14) . . ?
O1B C9B C8B 111.94(14) . . ?
O1B C10B C11B 111.12(15) . . ?
N4B C11B C10B 110.44(14) . . ?
C13B C12B C6B 128.62(15) . . ?
C12B C13B C14B 125.64(15) . . ?
C15B C14B C19B 118.51(15) . . ?
C15B C14B C13B 118.11(15) . . ?
C19B C14B C13B 123.37(15) . . ?
C16B C15B C14B 120.84(16) . . ?
C17B C16B C15B 119.80(17) . . ?
C16B C17B C18B 119.99(16) . . ?
C17B C18B C19B 120.63(17) . . ?
C18B C19B C14B 120.22(17) . . ?
N2B Cu1B N1B 80.43(6) . . ?
N2B Cu1B Cl1B 172.09(4) . . ?
N1B Cu1B Cl1B 96.61(4) . . ?
N2B Cu1B S1B 84.91(4) . . ?
N1B Cu1B S1B 164.68(4) . . ?
Cl1B Cu1B S1B 97.339(17) . . ?
N2B Cu1B O1A 90.06(5) . . ?
N1B Cu1B O1A 89.85(5) . . ?
Cl1B Cu1B O1A 97.29(3) . . ?
S1B Cu1B O1A 94.62(3) . . ?
C1B N1B C5B 119.90(15) . . ?
C1B N1B Cu1B 126.77(12) . . ?
C5B N1B Cu1B 113.23(11) . . ?
C6B N2B N3B 119.65(13) . . ?
C6B N2B Cu1B 117.92(11) . . ?
N3B N2B Cu1B 122.39(10) . . ?
C7B N3B N2B 113.04(13) . . ?
C7B N4B C11B 123.08(13) . . ?
C7B N4B C8B 120.28(13) . . ?
C11B N4B C8B 114.83(13) . . ?
C10B O1B C9B 108.47(13) . . ?
C7B S1B Cu1B 94.67(5) . . ?

_shelx_res_file                  
;
TITL shelxt_a.res in P2(1)/n
    shelx.res
    created by SHELXL-2018/1 at 18:30:57 on 21-May-2025
CELL  0.71073   7.5085  24.0808  21.4062   90.000   91.130   90.000
ZERR     8.00   0.0003   0.0009   0.0009    0.000    0.001    0.000
LATT   1
SYMM  1/2 - X, 1/2 + Y, 1/2 - Z
SFAC  C    H    CL   CU   N    O    S
UNIT  152 152 8 8 32 8 8
MERG   2
BIND CU1B O1A
FMAP   2
acta
PLAN   20
SIZE     0.100   0.100   0.500
BOND
LIST   4
L.S.  10
TEMP  -123.00
WGHT    0.031200    2.085000
FVAR       0.07033
C1A   1    0.187581    0.818226    0.694001    11.00000    0.02430    0.01716 =
         0.03057   -0.00290    0.00065    0.00015
AFIX  43
H1A   2    0.163021    0.835729    0.732660    11.00000   -1.20000
AFIX   0
C2A   1    0.141900    0.845353    0.638926    11.00000    0.02814    0.01624 =
         0.03685    0.00055   -0.00119    0.00179
AFIX  43
H2A   2    0.088518    0.881111    0.639583    11.00000   -1.20000
AFIX   0
C3A   1    0.175777    0.819209    0.583184    11.00000    0.03368    0.02207 =
         0.02983    0.00494   -0.00344    0.00300
AFIX  43
H3A   2    0.144695    0.836710    0.544718    11.00000   -1.20000
AFIX   0
C4A   1    0.255532    0.767174    0.583402    11.00000    0.03174    0.02192 =
         0.02450   -0.00166   -0.00251    0.00233
AFIX  43
H4A   2    0.278521    0.748716    0.545177    11.00000   -1.20000
AFIX   0
C5A   1    0.301263    0.742435    0.639946    11.00000    0.01808    0.01659 =
         0.02398   -0.00126   -0.00022   -0.00142
C6A   1    0.391422    0.687736    0.646047    11.00000    0.01550    0.01675 =
         0.02332   -0.00044   -0.00047   -0.00082
C7A   1    0.525381    0.616149    0.778763    11.00000    0.01828    0.01714 =
         0.02374   -0.00040    0.00022   -0.00037
C8A   1    0.621036    0.521705    0.751254    11.00000    0.02976    0.01847 =
         0.02750   -0.00175    0.00009    0.00410
AFIX  23
H8A1  2    0.749546    0.520193    0.741901    11.00000   -1.20000
H8A2  2    0.554243    0.529262    0.711831    11.00000   -1.20000
AFIX   0
C9A   1    0.561754    0.466663    0.778430    11.00000    0.02588    0.02114 =
         0.03649   -0.00041   -0.00394   -0.00083
AFIX  23
H9A1  2    0.431141    0.467330    0.783868    11.00000   -1.20000
H9A2  2    0.589369    0.436445    0.748796    11.00000   -1.20000
AFIX   0
C10A  1    0.604263    0.498065    0.881236    11.00000    0.03013    0.02662 =
         0.03067    0.00494    0.00169    0.00362
AFIX  23
H10A  2    0.662898    0.489804    0.922011    11.00000   -1.20000
H10B  2    0.473922    0.498535    0.887351    11.00000   -1.20000
AFIX   0
C11A  1    0.664194    0.554613    0.858622    11.00000    0.03113    0.02360 =
         0.02503    0.00120   -0.00561    0.00267
AFIX  23
H11A  2    0.625729    0.583576    0.888278    11.00000   -1.20000
H11B  2    0.795820    0.555581    0.856901    11.00000   -1.20000
AFIX   0
C12A  1    0.442513    0.657957    0.590365    11.00000    0.02232    0.02090 =
         0.02081   -0.00092    0.00004    0.00121
AFIX  43
H12A  2    0.394131    0.671547    0.551979    11.00000   -1.20000
AFIX   0
C13A  1    0.549603    0.613602    0.586312    11.00000    0.02172    0.02351 =
         0.02288   -0.00114    0.00037    0.00167
AFIX  43
H13A  2    0.595380    0.598330    0.624267    11.00000   -1.20000
AFIX   0
C14A  1    0.601665    0.586796    0.527939    11.00000    0.01956    0.02115 =
         0.02549   -0.00244    0.00277   -0.00103
C15A  1    0.559860    0.608194    0.468755    11.00000    0.02896    0.02490 =
         0.02662   -0.00136    0.00075    0.00564
AFIX  43
H15A  2    0.497678    0.642445    0.465265    11.00000   -1.20000
AFIX   0
C16A  1    0.607907    0.580110    0.414948    11.00000    0.03319    0.03190 =
         0.02521   -0.00191    0.00227    0.00295
AFIX  43
H16A  2    0.577896    0.595037    0.375031    11.00000   -1.20000
AFIX   0
C17A  1    0.699598    0.530330    0.419575    11.00000    0.03363    0.02937 =
         0.03144   -0.00851    0.00883    0.00175
AFIX  43
H17A  2    0.730993    0.510792    0.382843    11.00000   -1.20000
AFIX   0
C18A  1    0.745366    0.509116    0.477683    11.00000    0.03281    0.02336 =
         0.03845   -0.00307    0.00664    0.00648
AFIX  43
H18A  2    0.809509    0.475193    0.480811    11.00000   -1.20000
AFIX   0
C19A  1    0.698117    0.537099    0.531344    11.00000    0.02796    0.02413 =
         0.02944    0.00137    0.00301    0.00468
AFIX  43
H19A  2    0.731602    0.522378    0.571040    11.00000   -1.20000
AFIX   0
CL1A  3    0.213756    0.777596    0.841111    11.00000    0.03042    0.02636 =
         0.02682   -0.00458    0.00342    0.00604
CU1A  4    0.341137    0.724197    0.769530    11.00000    0.02093    0.01679 =
         0.02086   -0.00204    0.00042    0.00229
N1A   5    0.265172    0.768178    0.694589    11.00000    0.01925    0.01593 =
         0.02411   -0.00102   -0.00022   -0.00082
N2A   5    0.418731    0.672910    0.704433    11.00000    0.01632    0.01475 =
         0.02324   -0.00090    0.00018   -0.00004
N3A   5    0.498329    0.623753    0.717720    11.00000    0.01940    0.01562 =
         0.02420   -0.00013   -0.00041    0.00260
N4A   5    0.587775    0.566035    0.796556    11.00000    0.02891    0.01854 =
         0.02414    0.00015   -0.00208    0.00456
O1A   6    0.647517    0.455457    0.837279    11.00000    0.02844    0.01949 =
         0.03492    0.00471   -0.00156    0.00130
S1A   7    0.483232    0.666042    0.835467    11.00000    0.03542    0.02088 =
         0.02180   -0.00242   -0.00287    0.00633
MOLE  2
C1B   1    0.939241    0.405391    0.983305    11.00000    0.04893    0.02655 =
         0.02844   -0.00567   -0.00122   -0.00460
AFIX  43
H1B   2    0.987379    0.441876    0.983629    11.00000   -1.20000
AFIX   0
C2B   1    0.907450    0.379610    1.039577    11.00000    0.06477    0.03610 =
         0.02503   -0.00664   -0.00015   -0.00433
AFIX  43
H2B   2    0.930928    0.398288    1.077953    11.00000   -1.20000
AFIX   0
C3B   1    0.840917    0.326192    1.039049    11.00000    0.05844    0.03794 =
         0.02398    0.00222    0.00607   -0.00491
AFIX  43
H3B   2    0.820689    0.307140    1.077118    11.00000   -1.20000
AFIX   0
C4B   1    0.804021    0.300727    0.982180    11.00000    0.04197    0.02710 =
         0.02663    0.00115    0.00565   -0.00579
AFIX  43
H4B   2    0.757351    0.264064    0.981061    11.00000   -1.20000
AFIX   0
C5B   1    0.835449    0.328955    0.926663    11.00000    0.02321    0.02096 =
         0.02412    0.00000    0.00146    0.00087
C6B   1    0.801450    0.306132    0.863509    11.00000    0.02026    0.01764 =
         0.02282    0.00117    0.00127    0.00080
C7B   1    0.897464    0.360701    0.718361    11.00000    0.01745    0.01657 =
         0.02493    0.00171    0.00151   -0.00012
C8B   1    0.765678    0.300184    0.638494    11.00000    0.03212    0.02545 =
         0.02588    0.00242   -0.00183   -0.00996
AFIX  23
H8B1  2    0.639750    0.311447    0.632328    11.00000   -1.20000
H8B2  2    0.771081    0.271719    0.671847    11.00000   -1.20000
AFIX   0
C9B   1    0.834882    0.275955    0.578474    11.00000    0.04642    0.02380 =
         0.02336    0.00207   -0.00707   -0.00522
AFIX  23
H9B1  2    0.954647    0.259968    0.586469    11.00000   -1.20000
H9B2  2    0.755065    0.245544    0.564321    11.00000   -1.20000
AFIX   0
C10B  1    0.970106    0.358183    0.549712    11.00000    0.03526    0.02895 =
         0.02479    0.00495    0.00113   -0.00516
AFIX  23
H10C  2    0.985631    0.385275    0.515462    11.00000   -1.20000
H10D  2    1.087017    0.340628    0.558758    11.00000   -1.20000
AFIX   0
C11B  1    0.907624    0.388207    0.607396    11.00000    0.03386    0.02434 =
         0.02478    0.00574    0.00164   -0.00486
AFIX  23
H11C  2    0.999917    0.414999    0.621561    11.00000   -1.20000
H11D  2    0.797544    0.409227    0.597176    11.00000   -1.20000
AFIX   0
C12B  1    0.715515    0.252487    0.856632    11.00000    0.02204    0.01687 =
         0.02581    0.00412    0.00255   -0.00021
AFIX  43
H12B  2    0.694241    0.233092    0.894404    11.00000   -1.20000
AFIX   0
C13B  1    0.662232    0.226686    0.804191    11.00000    0.02306    0.01959 =
         0.02601    0.00326    0.00284   -0.00296
AFIX  43
H13B  2    0.684348    0.244955    0.765782    11.00000   -1.20000
AFIX   0
C14B  1    0.572927    0.172817    0.800869    11.00000    0.01744    0.01647 =
         0.02816    0.00089    0.00240    0.00102
C15B  1    0.523628    0.152261    0.741937    11.00000    0.02554    0.02175 =
         0.02790   -0.00105    0.00447    0.00089
AFIX  43
H15B  2    0.548512    0.173448    0.705704    11.00000   -1.20000
AFIX   0
C16B  1    0.438574    0.101160    0.735685    11.00000    0.02532    0.02483 =
         0.03402   -0.00876    0.00231    0.00127
AFIX  43
H16B  2    0.405474    0.087648    0.695409    11.00000   -1.20000
AFIX   0
C17B  1    0.402414    0.070137    0.788223    11.00000    0.02498    0.01602 =
         0.04798   -0.00228    0.00270   -0.00179
AFIX  43
H17B  2    0.345226    0.035101    0.784088    11.00000   -1.20000
AFIX   0
C18B  1    0.449508    0.090104    0.846868    11.00000    0.03083    0.02198 =
         0.03903    0.00943    0.00269   -0.00379
AFIX  43
H18B  2    0.424121    0.068663    0.882865    11.00000   -1.20000
AFIX   0
C19B  1    0.533336    0.141070    0.853588    11.00000    0.02483    0.02154 =
         0.02951    0.00420    0.00009   -0.00281
AFIX  43
H19B  2    0.564051    0.154516    0.894108    11.00000   -1.20000
AFIX   0
CL1B  3    1.106789    0.486414    0.875995    11.00000    0.02956    0.02066 =
         0.03778   -0.00156   -0.00549   -0.00502
CU1B  4    0.958084    0.411228    0.843036    11.00000    0.02409    0.01548 =
         0.02364    0.00000   -0.00048   -0.00283
N1B   5    0.904716    0.380858    0.928326    11.00000    0.03090    0.02041 =
         0.02433   -0.00038   -0.00095   -0.00032
N2B   5    0.855023    0.339178    0.818860    11.00000    0.02025    0.01805 =
         0.02191    0.00021    0.00046   -0.00065
N3B   5    0.832200    0.323793    0.758525    11.00000    0.02466    0.01859 =
         0.02070    0.00070   -0.00076   -0.00325
N4B   5    0.872783    0.348596    0.657470    11.00000    0.02571    0.01978 =
         0.02195    0.00172    0.00093   -0.00545
O1B   6    0.845411    0.316684    0.530305    11.00000    0.04369    0.03000 =
         0.02166    0.00428   -0.00841   -0.00559
S1B   7    1.009185    0.421282    0.740163    11.00000    0.02814    0.01720 =
         0.02610    0.00060    0.00336   -0.00567
HKLF    4


REM  shelxt_a.res in P2(1)/n
REM R1 =  0.0272 for    8435 Fo > 4sig(Fo)  and  0.0330 for all    9596 data
REM    487 parameters refined using      0 restraints

END

WGHT      0.0312      2.0837

REM Highest difference peak  0.449,  deepest hole -0.249,  1-sigma level  0.058
Q1    1   0.3541  0.7182  0.6404  11.00000  0.05    0.45
Q2    1   0.6597  0.5643  0.5245  11.00000  0.05    0.36
Q3    1   0.8071  0.3190  0.8962  11.00000  0.05    0.33
Q4    1   0.6334  0.1992  0.8008  11.00000  0.05    0.32
Q5    1   0.4199  0.6715  0.6190  11.00000  0.05    0.31
Q6    1   0.5287  0.1648  0.7751  11.00000  0.05    0.29
Q7    1   0.6780  0.5608  0.4192  11.00000  0.05    0.29
Q8    1   0.5687  0.5984  0.5573  11.00000  0.05    0.28
Q9    1   0.5960  0.5962  0.4396  11.00000  0.05    0.28
Q10   1   0.2885  0.7561  0.6637  11.00000  0.05    0.27
Q11   1   0.7041  0.5265  0.5019  11.00000  0.05    0.27
Q12   1   1.1353  0.4913  0.8245  11.00000  0.05    0.27
Q13   1   0.6258  0.6036  0.5000  11.00000  0.05    0.27
Q14   1   0.9522  0.3747  0.5814  11.00000  0.05    0.27
Q15   1   0.4991  0.1252  0.7377  11.00000  0.05    0.27
Q16   1   0.8999  0.3506  1.0394  11.00000  0.05    0.27
Q17   1   0.6081  0.4927  0.7647  11.00000  0.05    0.26
Q18   1   0.2134  0.7914  0.5825  11.00000  0.05    0.26
Q19   1   0.7822  0.2772  0.8582  11.00000  0.05    0.26
Q20   1   0.8229  0.3302  0.6540  11.00000  0.05    0.26
;
_shelx_res_checksum              43281
####################################################################### 
# 
# This file contains crystal structure data downloaded from the 
# Cambridge Structural Database (CSD) hosted by the Cambridge 
# Crystallographic Data Centre (CCDC).
# 
# Full information about CCDC data access policies and citation 
# guidelines are available at http://www.ccdc.cam.ac.uk/access/V1 
# 
# Audit and citation data items may have been added by the CCDC. 
# Please retain this information to preserve the provenance of 
# this file and to allow appropriate attribution of the data. 
# 
#######################################################################

data_mo_2415thiazol
_database_code_depnum_ccdc_archive 'CCDC 2451392'
loop_
_audit_author_name
_audit_author_address
'Paul Bernhardt'
;The University of Queensland
Australia
;
_audit_update_record             
;
2025-05-15 deposited with the CCDC.	2026-07-15 downloaded from the CCDC.
;

_audit_creation_date             2025-05-15T15:48:44-00:00
_audit_creation_method           'WinGX routine CIF_UPDATE'
_audit_conform_dict_name         cif_core.dic
_audit_conform_dict_version      2.4.5
_audit_conform_dict_location     ftp://ftp.iucr.org/pub/cif_core.dic

#----------------------------------------------------------------------------#
#                   CHEMICAL INFORMATION                                     #
#----------------------------------------------------------------------------#

_chemical_formula_moiety         'C18 H18 N4 S2'
_chemical_formula_sum            'C18 H18 N4 S2'
_chemical_formula_weight         354.48

#----------------------------------------------------------------------------#
#                   UNIT CELL INFORMATION                                    #
#----------------------------------------------------------------------------#

_symmetry_cell_setting           monoclinic
_symmetry_space_group_name_H-M   'C 2/c'
_symmetry_space_group_name_Hall  '-C 2yc'
_symmetry_Int_Tables_number      15
loop_
_symmetry_equiv_pos_as_xyz
'x, y, z'
'-x, y, -z+1/2'
'x+1/2, y+1/2, z'
'-x+1/2, y+1/2, -z+1/2'
'-x, -y, -z'
'x, -y, z-1/2'
'-x+1/2, -y+1/2, -z'
'x+1/2, -y+1/2, z-1/2'

_cell_length_a                   30.246(3)
_cell_length_b                   5.5473(5)
_cell_length_c                   24.428(2)
_cell_angle_alpha                90
_cell_angle_beta                 123.433(3)
_cell_angle_gamma                90
_cell_volume                     3420.3(6)
_cell_formula_units_Z            8
_cell_measurement_temperature    150(2)
_cell_measurement_reflns_used    2641
_cell_measurement_theta_min      2.7
_cell_measurement_theta_max      23.02
_cell_measurement_wavelength     0.71073

#----------------------------------------------------------------------------#
#                   CRYSTAL INFORMATION                                      #
#----------------------------------------------------------------------------#

_exptl_crystal_description       prism
_exptl_crystal_colour            yellow
_exptl_crystal_size_max          0.1
_exptl_crystal_size_mid          0.1
_exptl_crystal_size_min          0.1
_exptl_crystal_density_diffrn    1.377
_exptl_crystal_density_method    'not measured'
_exptl_crystal_F_000             1488

#----------------------------------------------------------------------------#
#                   ABSORPTION CORRECTION                                    #
#----------------------------------------------------------------------------#

_exptl_absorpt_coefficient_mu    0.318
_exptl_absorpt_correction_type   multi-scan
_exptl_absorpt_process_details   
;
        SADABS-2016/2 - Bruker AXS area detector scaling and absorption correcti
;
_exptl_absorpt_correction_T_min  0.686
_exptl_absorpt_correction_T_max  0.737
_shelx_estimated_absorpt_T_min   0.969
_shelx_estimated_absorpt_T_max   0.969

#----------------------------------------------------------------------------#
#                   DATA COLLECTION                                          #
#----------------------------------------------------------------------------#

_diffrn_source_type              'INCOATEC I\mS 3.0'
_diffrn_ambient_temperature      150(2)
_diffrn_radiation_wavelength     0.71073
_diffrn_radiation_type           MoK\a
_diffrn_radiation_monochromator  'multilayer mirror'
_diffrn_radiation_probe          x-ray
_diffrn_detector                 'PHOTON III CPAD'
_diffrn_orient_matrix_ub_11      0.016936
_diffrn_orient_matrix_ub_12      -0.084221
_diffrn_orient_matrix_ub_13      -0.02013
_diffrn_orient_matrix_ub_21      -0.027306
_diffrn_orient_matrix_ub_22      0.069505
_diffrn_orient_matrix_ub_23      -0.04374
_diffrn_orient_matrix_ub_31      0.023177
_diffrn_orient_matrix_ub_32      0.14343
_diffrn_orient_matrix_ub_33      0.009376
_diffrn_measurement_device       'KAPPA diffractometer'
_diffrn_measurement_device_type  'Bruker D8 Venture'
_diffrn_measurement_method       '\w and \f scans'
_diffrn_standards_number         0
_diffrn_standards_interval_time  .
_diffrn_standards_interval_count .
_diffrn_standards_decay_%        ?
_diffrn_reflns_av_R_equivalents  0.1047
_diffrn_reflns_av_unetI/netI     0.069
_diffrn_reflns_number            35985
_diffrn_reflns_limit_h_min       -38
_diffrn_reflns_limit_h_max       38
_diffrn_reflns_limit_k_min       -7
_diffrn_reflns_limit_k_max       7
_diffrn_reflns_limit_l_min       -31
_diffrn_reflns_limit_l_max       31
_diffrn_reflns_theta_min         1.744
_diffrn_reflns_theta_max         27.497
_diffrn_reflns_theta_full        25.242
_diffrn_measured_fraction_theta_full 0.999
_diffrn_measured_fraction_theta_max 0.999
_diffrn_reflns_Laue_measured_fraction_full 0.999
_diffrn_reflns_Laue_measured_fraction_max 0.999
_diffrn_reflns_point_group_measured_fraction_full 0.999
_diffrn_reflns_point_group_measured_fraction_max 0.999
_reflns_Friedel_coverage         0
_reflns_number_total             3921
_reflns_number_gt                3018
_reflns_threshold_expression     'I > 2\s(I)'
_diffrn_reflns_reduction_process 
;
        Scaled and merged with Sortav
        R.H. Blessing, (1987) Cryst. Rev. 1, 3-58
        R.H. Blessing, (1989) J. Appl. Cryst. 22, 396-397
;

#----------------------------------------------------------------------------#
#                   COMPUTER PROGRAMS USED                                   #
#----------------------------------------------------------------------------#

_computing_data_collection       'Bruker APEX2 software'
_computing_cell_refinement       'SAINT V8.40B integration software'
_computing_data_reduction        'SORTAV (Blessing, 1995)'
_computing_structure_solution    'SHELXT-2014/5 (Sheldrick, 2015)'
_computing_structure_refinement  'SHELXL-2018/1 (Sheldrick, 2018)'
_computing_molecular_graphics    'Ortep for Windows (Farrugia, 2012)'
_computing_publication_material  'WinGX publication routines (Farrugia, 2012)'

#----------------------------------------------------------------------------#
#                   STRUCTURE SOLUTION                                       #
#----------------------------------------------------------------------------#

_atom_sites_solution_primary     dual
_atom_sites_solution_secondary   dual
_atom_sites_solution_hydrogens   geom

#----------------------------------------------------------------------------#
#                   REFINEMENT INFORMATION                                   #
#----------------------------------------------------------------------------#

_shelx_SHELXL_version_number     2018/1
_refine_ls_structure_factor_coef Fsqd
_refine_ls_matrix_type           full
_refine_ls_weighting_scheme      calc
_refine_ls_weighting_details     
'w=1/[\s^2^(Fo^2^)+(0.0809P)^2^+3.1101P] where P=(Fo^2^+2Fc^2^)/3'
_refine_ls_hydrogen_treatment    constr
_refine_ls_extinction_method     none
_refine_ls_number_reflns         3921
_refine_ls_number_parameters     256
_refine_ls_number_restraints     15
_refine_ls_number_constraints    0
_refine_ls_R_factor_all          0.0687
_refine_ls_R_factor_gt           0.0528
_refine_ls_wR_factor_ref         0.1636
_refine_ls_wR_factor_gt          0.1468
_refine_ls_goodness_of_fit_ref   0.99
_refine_ls_restrained_S_all      0.991
_refine_ls_shift/su_max          0
_refine_ls_shift/su_mean         0
_refine_diff_density_max         0.517
_refine_diff_density_min         -0.341
_refine_diff_density_rms         0.056

#----------------------------------------------------------------------------#
#                   CONSTRAINTS AND RESTRAINTS                               #
#----------------------------------------------------------------------------#


#----------------------------------------------------------------------------#
#                   ATOMIC TYPES, COORDINATES AND THERMAL PARAMETERS         #
#----------------------------------------------------------------------------#

loop_
_atom_type_symbol
_atom_type_description
_atom_type_scat_dispersion_real
_atom_type_scat_dispersion_imag
_atom_type_scat_source
C C 0.0033 0.0016 'International Tables Vol C Tables 4.2.6.8 and 6.1.1.4'
H H 0 0 'International Tables Vol C Tables 4.2.6.8 and 6.1.1.4'
N N 0.0061 0.0033 'International Tables Vol C Tables 4.2.6.8 and 6.1.1.4'
S S 0.1246 0.1234 'International Tables Vol C Tables 4.2.6.8 and 6.1.1.4'

loop_
_atom_site_label
_atom_site_type_symbol
_atom_site_fract_x
_atom_site_fract_y
_atom_site_fract_z
_atom_site_U_iso_or_equiv
_atom_site_adp_type
_atom_site_occupancy
_atom_site_site_symmetry_order
_atom_site_calc_flag
_atom_site_refinement_flags_posn
_atom_site_refinement_flags_adp
_atom_site_refinement_flags_occupancy
_atom_site_disorder_assembly
_atom_site_disorder_group
C1 C 0.50444(8) 0.5097(4) 0.60035(10) 0.0303(4) Uani 1 1 d . . . . .
C2 C 0.46933(9) 0.3160(4) 0.57455(11) 0.0348(5) Uani 1 1 d . . . . .
H2 H 0.474065 0.180337 0.601011 0.042 Uiso 1 1 calc R U . . .
C3 C 0.42741(9) 0.3258(4) 0.50949(11) 0.0377(5) Uani 1 1 d . . . . .
H3 H 0.402727 0.196739 0.490762 0.045 Uiso 1 1 calc R U . . .
C4 C 0.42168(9) 0.5236(4) 0.47207(11) 0.0374(5) Uani 1 1 d . . . . .
H4 H 0.393423 0.532746 0.427194 0.045 Uiso 1 1 calc R U . . .
C5 C 0.45806(9) 0.7083(4) 0.50143(11) 0.0357(5) Uani 1 1 d . . . . .
H5 H 0.454092 0.844692 0.475558 0.043 Uiso 1 1 calc R U . . .
C6 C 0.55155(8) 0.5139(4) 0.66835(10) 0.0306(4) Uani 1 1 d . . . . .
C11 C 0.55841(9) 0.3450(4) 0.71741(10) 0.0328(5) Uani 1 1 d . . . . .
H11 H 0.530886 0.230146 0.703484 0.039 Uiso 1 1 calc R U . . .
C12 C 0.59903(9) 0.3311(4) 0.78027(10) 0.0330(5) Uani 1 1 d . . . . .
H12 H 0.626828 0.445068 0.795051 0.04 Uiso 1 1 calc R U . . .
C13 C 0.60418(8) 0.1550(4) 0.82805(10) 0.0318(4) Uani 1 1 d . . . . .
C14 C 0.57231(9) -0.0502(4) 0.81041(11) 0.0353(5) Uani 1 1 d . . . . .
H14 H 0.545374 -0.077696 0.7656 0.042 Uiso 1 1 calc R U . . .
C15 C 0.57948(10) -0.2127(4) 0.85714(12) 0.0419(5) Uani 1 1 d . . . . .
H15 H 0.557383 -0.351016 0.844314 0.05 Uiso 1 1 calc R U . . .
C16 C 0.61853(11) -0.1769(4) 0.92261(12) 0.0456(6) Uani 1 1 d . . . . .
H16 H 0.623044 -0.288982 0.954724 0.055 Uiso 1 1 calc R U . . .
C17 C 0.65087(10) 0.0227(5) 0.94095(12) 0.0447(6) Uani 1 1 d . . . . .
H17 H 0.67807 0.047261 0.985801 0.054 Uiso 1 1 calc R U . . .
C18 C 0.64383(9) 0.1880(4) 0.89412(11) 0.0383(5) Uani 1 1 d . . . . .
H18 H 0.666285 0.325051 0.90723 0.046 Uiso 1 1 calc R U . . .
N1 N 0.49855(7) 0.7057(3) 0.56430(9) 0.0333(4) Uani 1 1 d . . . . .
N2 N 0.58564(7) 0.6840(3) 0.67906(8) 0.0314(4) Uani 1 1 d . . . . .
H2A H 0.577495 0.777834 0.6457 0.038 Uiso 1 1 calc R U . . .
N3 N 0.63154(7) 0.7283(3) 0.73577(8) 0.0324(4) Uani 1 1 d . . . . .
C7 C 0.6545(3) 0.9209(13) 0.7274(2) 0.0326(16) Uani 0.632(3) 1 d D . P A 1
C8 C 0.7151(2) 0.8467(12) 0.8456(3) 0.0420(15) Uani 0.632(3) 1 d D . P A 1
H8A H 0.728566 0.683879 0.8458 0.05 Uiso 0.632(3) 1 calc R U P A 1
H8B H 0.684845 0.830793 0.850555 0.05 Uiso 0.632(3) 1 calc R U P A 1
C9 C 0.78769(16) 1.1289(9) 0.8567(2) 0.0590(12) Uani 0.632(3) 1 d D . P A 1
H9A H 0.808382 1.280284 0.872495 0.071 Uiso 0.632(3) 1 calc R U P A 1
H9B H 0.809126 1.003254 0.852909 0.071 Uiso 0.632(3) 1 calc R U P A 1
C10 C 0.7356(2) 1.1667(9) 0.7922(3) 0.0414(12) Uani 0.632(3) 1 d D . P A 1
H10A H 0.720872 1.32684 0.791523 0.05 Uiso 0.632(3) 1 calc R U P A 1
H10B H 0.740744 1.15904 0.755575 0.05 Uiso 0.632(3) 1 calc R U P A 1
S1 S 0.63532(17) 1.0725(8) 0.65784(15) 0.0368(5) Uani 0.632(3) 1 d D . P A 1
S2 S 0.76710(5) 1.0319(3) 0.91073(5) 0.0627(5) Uani 0.632(3) 1 d D . P A 1
N4 N 0.69931(16) 0.9764(8) 0.78516(16) 0.0330(10) Uani 0.632(3) 1 d D . P A 1
C7' C 0.6643(4) 0.906(2) 0.7359(3) 0.023(3) Uiso 0.368(3) 1 d D . P A 2
C8' C 0.7469(3) 1.1326(16) 0.8054(3) 0.042(3) Uiso 0.368(3) 1 d D . P A 2
H8'1 H 0.727771 1.273231 0.777115 0.05 Uiso 0.368(3) 1 calc R U P A 2
H8'2 H 0.773478 1.076833 0.796601 0.05 Uiso 0.368(3) 1 calc R U P A 2
C9' C 0.7762(2) 0.8908(9) 0.9108(2) 0.0317(13) Uiso 0.368(3) 1 d D . P A 2
H9'1 H 0.805187 0.798463 0.912987 0.038 Uiso 0.368(3) 1 calc R U P A 2
H9'2 H 0.778957 0.873578 0.952861 0.038 Uiso 0.368(3) 1 calc R U P A 2
C10' C 0.7228(3) 0.8094(16) 0.8538(3) 0.028(2) Uiso 0.368(3) 1 d D . P A 2
H10C H 0.723343 0.633593 0.847229 0.033 Uiso 0.368(3) 1 calc R U P A 2
H10D H 0.695404 0.842606 0.863209 0.033 Uiso 0.368(3) 1 calc R U P A 2
S1' S 0.6479(3) 1.0688(18) 0.6690(3) 0.0454(15) Uani 0.368(3) 1 d D . P A 2
S2' S 0.77794(7) 1.2073(3) 0.89154(8) 0.0457(6) Uani 0.368(3) 1 d D . P A 2
N4' N 0.7100(2) 0.9382(11) 0.7946(2) 0.0249(19) Uiso 0.368(3) 1 d D . P A 2

loop_
_atom_site_aniso_label
_atom_site_aniso_U_11
_atom_site_aniso_U_22
_atom_site_aniso_U_33
_atom_site_aniso_U_23
_atom_site_aniso_U_13
_atom_site_aniso_U_12
C1 0.0370(10) 0.0266(10) 0.0327(10) 0.0022(8) 0.0227(9) 0.0057(8)
C2 0.0444(12) 0.0279(10) 0.0364(11) 0.0018(8) 0.0251(10) 0.0019(9)
C3 0.0410(12) 0.0341(11) 0.0394(12) -0.0024(9) 0.0230(10) -0.0005(9)
C4 0.0374(11) 0.0413(12) 0.0323(11) 0.0046(9) 0.0185(9) 0.0079(10)
C5 0.0419(12) 0.0320(11) 0.0341(11) 0.0069(9) 0.0216(10) 0.0085(9)
C6 0.0375(11) 0.0264(10) 0.0320(10) 0.0020(8) 0.0217(9) 0.0035(8)
C11 0.0398(11) 0.0280(10) 0.0353(11) 0.0021(8) 0.0236(9) 0.0003(9)
C12 0.0395(11) 0.0266(10) 0.0367(11) 0.0022(8) 0.0233(10) 0.0012(8)
C13 0.0373(11) 0.0279(10) 0.0358(11) 0.0045(8) 0.0235(9) 0.0046(8)
C14 0.0370(11) 0.0327(11) 0.0412(12) 0.0042(9) 0.0247(10) 0.0013(9)
C15 0.0527(14) 0.0331(12) 0.0534(14) 0.0049(10) 0.0378(12) 0.0008(10)
C16 0.0663(16) 0.0390(13) 0.0487(14) 0.0142(10) 0.0426(13) 0.0134(12)
C17 0.0576(15) 0.0435(13) 0.0349(12) 0.0075(10) 0.0266(11) 0.0129(11)
C18 0.0457(12) 0.0328(11) 0.0360(11) 0.0034(9) 0.0223(10) 0.0038(9)
N1 0.0392(9) 0.0289(9) 0.0347(9) 0.0053(7) 0.0223(8) 0.0049(7)
N2 0.0393(9) 0.0269(8) 0.0311(9) 0.0028(7) 0.0215(8) 0.0026(7)
N3 0.0374(9) 0.0282(9) 0.0314(9) -0.0007(7) 0.0188(8) -0.0033(7)
C7 0.032(3) 0.032(2) 0.034(3) -0.0008(17) 0.0182(16) 0.003(2)
C8 0.035(2) 0.041(3) 0.034(2) 0.0036(19) 0.0086(18) 0.008(2)
C9 0.042(2) 0.065(3) 0.059(3) -0.001(2) 0.021(2) -0.006(2)
C10 0.033(2) 0.030(2) 0.057(3) -0.005(2) 0.023(2) -0.008(2)
S1 0.0455(18) 0.0323(7) 0.0333(11) 0.0050(9) 0.0221(11) -0.0043(10)
S2 0.0498(7) 0.0808(11) 0.0392(6) -0.0107(6) 0.0131(5) -0.0220(6)
N4 0.0306(19) 0.0239(16) 0.038(2) 0.0046(14) 0.0148(14) 0.0018(17)
S1' 0.046(3) 0.0513(18) 0.0301(16) 0.0071(13) 0.0150(16) -0.0111(19)
S2' 0.0481(10) 0.0391(10) 0.0373(9) -0.0012(7) 0.0155(7) -0.0084(7)


#----------------------------------------------------------------------------#
#                   MOLECULAR GEOMETRY                                       #
#----------------------------------------------------------------------------#

_geom_special_details            
;
 All esds (except the esd in the dihedral angle between two l.s. planes)
 are estimated using the full covariance matrix.  The cell esds are taken
 into account individually in the estimation of esds in distances, angles
 and torsion angles; correlations between esds in cell parameters are only
 used when they are defined by crystal symmetry.  An approximate (isotropic)
 treatment of cell esds is used for estimating esds involving l.s. planes.
;
loop_
_geom_bond_atom_site_label_1
_geom_bond_atom_site_label_2
_geom_bond_distance
_geom_bond_site_symmetry_2
_geom_bond_publ_flag
C1 N1 1.348(3) . ?
C1 C2 1.393(3) . ?
C1 C6 1.477(3) . ?
C2 C3 1.384(3) . ?
C3 C4 1.377(3) . ?
C4 C5 1.380(3) . ?
C5 N1 1.336(3) . ?
C6 N2 1.313(3) . ?
C6 C11 1.444(3) . ?
C11 C12 1.339(3) . ?
C12 C13 1.463(3) . ?
C13 C18 1.394(3) . ?
C13 C14 1.397(3) . ?
C14 C15 1.375(3) . ?
C15 C16 1.382(4) . ?
C16 C17 1.379(4) . ?
C17 C18 1.388(3) . ?
N2 N3 1.337(2) . ?
N3 C7 1.350(5) . ?
N3 C7' 1.395(7) . ?
C7 N4 1.348(4) . ?
C7 S1 1.686(4) . ?
C8 N4 1.466(7) . ?
C8 S2 1.817(5) . ?
C9 C10 1.507(7) . ?
C9 S2 1.824(4) . ?
C10 N4 1.463(5) . ?
C7' N4' 1.347(5) . ?
C7' S1' 1.686(4) . ?
C8' N4' 1.468(8) . ?
C8' S2' 1.817(6) . ?
C9' C10' 1.508(7) . ?
C9' S2' 1.825(5) . ?
C10' N4' 1.462(6) . ?

loop_
_geom_angle_atom_site_label_1
_geom_angle_atom_site_label_2
_geom_angle_atom_site_label_3
_geom_angle
_geom_angle_site_symmetry_1
_geom_angle_site_symmetry_3
_geom_angle_publ_flag
N1 C1 C2 122.2(2) . . ?
N1 C1 C6 114.84(19) . . ?
C2 C1 C6 122.92(19) . . ?
C3 C2 C1 118.5(2) . . ?
C4 C3 C2 119.6(2) . . ?
C3 C4 C5 118.3(2) . . ?
N1 C5 C4 123.5(2) . . ?
N2 C6 C11 124.28(19) . . ?
N2 C6 C1 113.61(18) . . ?
C11 C6 C1 122.11(19) . . ?
C12 C11 C6 127.6(2) . . ?
C11 C12 C13 125.5(2) . . ?
C18 C13 C14 118.10(19) . . ?
C18 C13 C12 118.8(2) . . ?
C14 C13 C12 123.1(2) . . ?
C15 C14 C13 120.8(2) . . ?
C14 C15 C16 120.6(2) . . ?
C17 C16 C15 119.5(2) . . ?
C16 C17 C18 120.2(2) . . ?
C17 C18 C13 120.7(2) . . ?
C5 N1 C1 117.84(19) . . ?
C6 N2 N3 126.26(17) . . ?
N2 N3 C7 108.4(2) . . ?
N2 N3 C7' 117.6(3) . . ?
N4 C7 N3 109.1(3) . . ?
N4 C7 S1 122.0(3) . . ?
N3 C7 S1 128.9(3) . . ?
N4 C8 S2 104.4(4) . . ?
C10 C9 S2 102.7(3) . . ?
N4 C10 C9 107.9(5) . . ?
C8 S2 C9 90.5(2) . . ?
C7 N4 C10 123.0(4) . . ?
C7 N4 C8 121.6(4) . . ?
C10 N4 C8 115.4(3) . . ?
N4' C7' N3 114.1(4) . . ?
N4' C7' S1' 122.7(4) . . ?
N3 C7' S1' 123.2(4) . . ?
N4' C8' S2' 103.5(4) . . ?
C10' C9' S2' 102.6(4) . . ?
N4' C10' C9' 109.3(5) . . ?
C8' S2' C9' 90.5(3) . . ?
C7' N4' C10' 123.0(5) . . ?
C7' N4' C8' 121.5(4) . . ?
C10' N4' C8' 114.9(3) . . ?

_shelx_res_file                  
;
TITL shelxt_a.res in C2/c
    shelx.res
    created by SHELXL-2018/1 at 15:47:55 on 15-May-2025
CELL  0.71073  30.2455   5.5473  24.4278   90.000  123.433   90.000
ZERR     8.00   0.0028   0.0005   0.0024    0.000    0.003    0.000
LATT   7
SYMM  - X,   Y, 1/2 - Z
SFAC  C    H    N    S
UNIT  144 144 32 16
MERG   2
OMIT    -2.00  55.00
omit 2 0 0
omit 0 0 2
FMAP   2
PLAN   20
SIZE     0.100   0.100   0.100
ACTA
BOND
LIST   4
L.S.  10
TEMP  -123.00
WGHT    0.080900    3.110100
FVAR       0.06504   0.63170
C1    1    0.504439    0.509681    0.600349    11.00000    0.03704    0.02659 =
         0.03269    0.00222    0.02268    0.00570
C2    1    0.469334    0.315986    0.574554    11.00000    0.04437    0.02795 =
         0.03642    0.00181    0.02508    0.00194
AFIX  43
H2    2    0.474065    0.180337    0.601011    11.00000   -1.20000
AFIX   0
C3    1    0.427406    0.325773    0.509486    11.00000    0.04100    0.03410 =
         0.03939   -0.00241    0.02296   -0.00053
AFIX  43
H3    2    0.402727    0.196739    0.490762    11.00000   -1.20000
AFIX   0
C4    1    0.421684    0.523602    0.472073    11.00000    0.03743    0.04133 =
         0.03227    0.00462    0.01850    0.00791
AFIX  43
H4    2    0.393423    0.532746    0.427194    11.00000   -1.20000
AFIX   0
C5    1    0.458059    0.708339    0.501434    11.00000    0.04188    0.03204 =
         0.03406    0.00689    0.02155    0.00853
AFIX  43
H5    2    0.454092    0.844692    0.475558    11.00000   -1.20000
AFIX   0
C6    1    0.551555    0.513928    0.668352    11.00000    0.03748    0.02643 =
         0.03199    0.00204    0.02170    0.00349
C11   1    0.558413    0.344966    0.717412    11.00000    0.03983    0.02795 =
         0.03533    0.00209    0.02362    0.00030
AFIX  43
H11   2    0.530886    0.230146    0.703484    11.00000   -1.20000
AFIX   0
C12   1    0.599032    0.331073    0.780266    11.00000    0.03945    0.02660 =
         0.03672    0.00217    0.02335    0.00123
AFIX  43
H12   2    0.626828    0.445068    0.795051    11.00000   -1.20000
AFIX   0
C13   1    0.604176    0.155041    0.828053    11.00000    0.03729    0.02786 =
         0.03578    0.00453    0.02355    0.00463
C14   1    0.572309   -0.050178    0.810410    11.00000    0.03696    0.03273 =
         0.04123    0.00418    0.02473    0.00131
AFIX  43
H14   2    0.545374   -0.077696    0.765600    11.00000   -1.20000
AFIX   0
C15   1    0.579480   -0.212736    0.857145    11.00000    0.05271    0.03310 =
         0.05342    0.00490    0.03785    0.00078
AFIX  43
H15   2    0.557383   -0.351016    0.844314    11.00000   -1.20000
AFIX   0
C16   1    0.618525   -0.176909    0.922608    11.00000    0.06629    0.03896 =
         0.04872    0.01418    0.04261    0.01338
AFIX  43
H16   2    0.623044   -0.288982    0.954724    11.00000   -1.20000
AFIX   0
C17   1    0.650871    0.022741    0.940949    11.00000    0.05765    0.04346 =
         0.03488    0.00746    0.02660    0.01287
AFIX  43
H17   2    0.678070    0.047261    0.985801    11.00000   -1.20000
AFIX   0
C18   1    0.643830    0.187958    0.894121    11.00000    0.04570    0.03284 =
         0.03597    0.00339    0.02226    0.00376
AFIX  43
H18   2    0.666285    0.325051    0.907230    11.00000   -1.20000
AFIX   0
N1    3    0.498551    0.705712    0.564296    11.00000    0.03924    0.02887 =
         0.03474    0.00528    0.02227    0.00486
N2    3    0.585643    0.684002    0.679059    11.00000    0.03934    0.02693 =
         0.03108    0.00275    0.02149    0.00264
AFIX  43
H2A   2    0.577495    0.777834    0.645700    11.00000   -1.20000
AFIX   0
N3    3    0.631539    0.728304    0.735771    11.00000    0.03737    0.02817 =
         0.03142   -0.00070    0.01879   -0.00327
PART  1
C7    1    0.654488    0.920871    0.727384    21.00000    0.03154    0.03189 =
         0.03434   -0.00082    0.01816    0.00300
C8    1    0.715089    0.846693    0.845635    21.00000    0.03518    0.04083 =
         0.03366    0.00360    0.00861    0.00809
AFIX  23
H8A   2    0.728566    0.683879    0.845800    21.00000   -1.20000
H8B   2    0.684845    0.830793    0.850555    21.00000   -1.20000
AFIX   0
C9    1    0.787687    1.128870    0.856668    21.00000    0.04160    0.06503 =
         0.05926   -0.00102    0.02073   -0.00584
AFIX  23
H9A   2    0.808382    1.280284    0.872495    21.00000   -1.20000
H9B   2    0.809126    1.003254    0.852909    21.00000   -1.20000
AFIX   0
C10   1    0.735602    1.166662    0.792208    21.00000    0.03306    0.03048 =
         0.05727   -0.00490    0.02278   -0.00816
AFIX  23
H10A  2    0.720872    1.326840    0.791523    21.00000   -1.20000
H10B  2    0.740744    1.159040    0.755575    21.00000   -1.20000
AFIX   0
S1    4    0.635318    1.072482    0.657840    21.00000    0.04547    0.03226 =
         0.03334    0.00502    0.02213   -0.00427
S2    4    0.767096    1.031924    0.910735    21.00000    0.04981    0.08083 =
         0.03924   -0.01067    0.01305   -0.02199
N4    3    0.699308    0.976357    0.785159    21.00000    0.03058    0.02393 =
         0.03800    0.00461    0.01484    0.00175
PART  2
SAME 0.003 C7 > N4
C7'   1    0.664270    0.905801    0.735920   -21.00000    0.02315
C8'   1    0.746885    1.132634    0.805419   -21.00000    0.04196
AFIX  23
H8'1  2    0.727771    1.273231    0.777115   -21.00000   -1.20000
H8'2  2    0.773478    1.076833    0.796601   -21.00000   -1.20000
AFIX   0
C9'   1    0.776229    0.890824    0.910760   -21.00000    0.03174
AFIX  23
H9'1  2    0.805187    0.798463    0.912987   -21.00000   -1.20000
H9'2  2    0.778957    0.873578    0.952861   -21.00000   -1.20000
AFIX   0
C10'  1    0.722761    0.809359    0.853828   -21.00000    0.02774
AFIX  23
H10C  2    0.723343    0.633593    0.847229   -21.00000   -1.20000
H10D  2    0.695404    0.842606    0.863209   -21.00000   -1.20000
AFIX   0
S1'   4    0.647949    1.068757    0.669036   -21.00000    0.04557    0.05126 =
         0.03009    0.00715    0.01504   -0.01109
S2'   4    0.777942    1.207299    0.891538   -21.00000    0.04808    0.03910 =
         0.03729   -0.00122    0.01549   -0.00840
N4'   3    0.709971    0.938216    0.794575   -21.00000    0.02491
HKLF    4


REM  shelxt_a.res in C2/c
REM R1 =  0.0528 for    3018 Fo > 4sig(Fo)  and  0.0687 for all    3921 data
REM    256 parameters refined using     15 restraints

END

WGHT      0.0470      3.8042

REM Highest difference peak  0.517,  deepest hole -0.341,  1-sigma level  0.056
Q1    1   0.5549  0.4606  0.6989  11.00000  0.05    0.23
Q2    1   0.6712  1.2104  0.6713  11.00000  0.05    0.23
Q3    1   0.5262  0.5250  0.6377  11.00000  0.05    0.20
Q4    1   0.7747  0.8372  0.8883  11.00000  0.05    0.19
Q5    1   0.4993  0.1324  0.6325  11.00000  0.05    0.19
Q6    1   0.8181  1.3436  0.9378  11.00000  0.05    0.18
Q7    1   0.7456  1.3826  0.8763  11.00000  0.05    0.18
Q8    1   0.6003  0.2630  0.8066  11.00000  0.05    0.18
Q9    1   0.5000  0.0300  0.7500  10.50000  0.05    0.18
Q10   1   0.6488  0.4355  0.8305  11.00000  0.05    0.17
Q11   1   0.5060  0.8584  0.5821  11.00000  0.05    0.17
Q12   1   0.6558  0.0943  0.8496  11.00000  0.05    0.17
Q13   1   0.6432 -0.1101  0.9321  11.00000  0.05    0.17
Q14   1   0.6392  0.7300  0.8154  11.00000  0.05    0.17
Q15   1   0.6750  0.3212  0.8727  11.00000  0.05    0.17
Q16   1   0.6955  0.4869  0.9484  11.00000  0.05    0.16
Q17   1   0.4976  0.2361  0.7029  11.00000  0.05    0.16
Q18   1   0.7397  0.9010  0.8790  11.00000  0.05    0.16
Q19   1   0.4771  0.4378  0.5922  11.00000  0.05    0.16
Q20   1   0.6049 -0.1882  0.8901  11.00000  0.05    0.16
;
_shelx_res_checksum              47278
####################################################################### 
# 
# This file contains crystal structure data downloaded from the 
# Cambridge Structural Database (CSD) hosted by the Cambridge 
# Crystallographic Data Centre (CCDC).
# 
# Full information about CCDC data access policies and citation 
# guidelines are available at http://www.ccdc.cam.ac.uk/access/V1 
# 
# Audit and citation data items may have been added by the CCDC. 
# Please retain this information to preserve the provenance of 
# this file and to allow appropriate attribution of the data. 
# 
#######################################################################

data_mo_2405Mor_3_TSC_final
_database_code_depnum_ccdc_archive 'CCDC 2451388'
loop_
_audit_author_name
_audit_author_address
'Paul Bernhardt'
;The University of Queensland
Australia
;
_audit_update_record             
;
2025-05-15 deposited with the CCDC.	2026-07-15 downloaded from the CCDC.
;

_audit_creation_date             2025-05-15T15:31:00-00:00
_audit_creation_method           'WinGX routine CIF_UPDATE'
_audit_conform_dict_name         cif_core.dic
_audit_conform_dict_version      2.4.5
_audit_conform_dict_location     ftp://ftp.iucr.org/pub/cif_core.dic

#----------------------------------------------------------------------------#
#                   CHEMICAL INFORMATION                                     #
#----------------------------------------------------------------------------#

_chemical_formula_moiety         'C19 H20 N4 O S'
_chemical_formula_sum            'C19 H20 N4 O S'
_chemical_formula_weight         352.45

#----------------------------------------------------------------------------#
#                   UNIT CELL INFORMATION                                    #
#----------------------------------------------------------------------------#

_symmetry_cell_setting           monoclinic
_symmetry_space_group_name_H-M   'C 2/c'
_symmetry_space_group_name_Hall  '-C 2yc'
_symmetry_Int_Tables_number      15
loop_
_symmetry_equiv_pos_as_xyz
'x, y, z'
'-x, y, -z+1/2'
'x+1/2, y+1/2, z'
'-x+1/2, y+1/2, -z+1/2'
'-x, -y, -z'
'x, -y, z-1/2'
'-x+1/2, -y+1/2, -z'
'x+1/2, -y+1/2, z-1/2'

_cell_length_a                   31.661(2)
_cell_length_b                   5.5950(4)
_cell_length_c                   24.6933(18)
_cell_angle_alpha                90
_cell_angle_beta                 125.549(2)
_cell_angle_gamma                90
_cell_volume                     3559.0(4)
_cell_formula_units_Z            8
_cell_measurement_temperature    150(2)
_cell_measurement_reflns_used    6392
_cell_measurement_theta_min      3.4
_cell_measurement_theta_max      27.3
_cell_measurement_wavelength     0.71073

#----------------------------------------------------------------------------#
#                   CRYSTAL INFORMATION                                      #
#----------------------------------------------------------------------------#

_exptl_crystal_description       prism
_exptl_crystal_colour            red
_exptl_crystal_size_max          0.2
_exptl_crystal_size_mid          0.2
_exptl_crystal_size_min          0.1
_exptl_crystal_density_diffrn    1.316
_exptl_crystal_density_method    'not measured'
_exptl_crystal_F_000             1488

#----------------------------------------------------------------------------#
#                   ABSORPTION CORRECTION                                    #
#----------------------------------------------------------------------------#

_exptl_absorpt_coefficient_mu    0.196
_exptl_absorpt_correction_type   multi-scan
_exptl_absorpt_process_details   
;
        SADABS-2016/2 - Bruker AXS area detector scaling and absorption correcti
;
_exptl_absorpt_correction_T_min  0.705
_exptl_absorpt_correction_T_max  0.746
_shelx_estimated_absorpt_T_min   0.962
_shelx_estimated_absorpt_T_max   0.981

#----------------------------------------------------------------------------#
#                   DATA COLLECTION                                          #
#----------------------------------------------------------------------------#

_diffrn_source                   'sealed x-ray tube'
_diffrn_ambient_temperature      150(2)
_diffrn_radiation_wavelength     0.71073
_diffrn_radiation_type           MoK\a
_diffrn_radiation_monochromator  graphite
_diffrn_radiation_probe          x-ray
_diffrn_detector                 'APEX-II CCD'
_diffrn_orient_matrix_ub_11      -0.0106
_diffrn_orient_matrix_ub_12      -0.124434
_diffrn_orient_matrix_ub_13      -0.034786
_diffrn_orient_matrix_ub_21      0.015797
_diffrn_orient_matrix_ub_22      0.096823
_diffrn_orient_matrix_ub_23      -0.018009
_diffrn_orient_matrix_ub_31      0.033839
_diffrn_orient_matrix_ub_32      -0.084178
_diffrn_orient_matrix_ub_33      0.030708
_diffrn_measurement_device       '\k-geometry diffractometer'
_diffrn_measurement_device_type  'Bruker APEX-II'
_diffrn_measurement_method       '\f or \w oscillation scans'
_diffrn_standards_number         0
_diffrn_standards_interval_time  .
_diffrn_standards_interval_count .
_diffrn_standards_decay_%        ?
_diffrn_reflns_av_R_equivalents  0.0699
_diffrn_reflns_av_unetI/netI     0.0305
_diffrn_reflns_number            44563
_diffrn_reflns_limit_h_min       -40
_diffrn_reflns_limit_h_max       40
_diffrn_reflns_limit_k_min       -7
_diffrn_reflns_limit_k_max       7
_diffrn_reflns_limit_l_min       -32
_diffrn_reflns_limit_l_max       32
_diffrn_reflns_theta_min         2.027
_diffrn_reflns_theta_max         27.498
_diffrn_reflns_theta_full        25.242
_diffrn_measured_fraction_theta_full 0.999
_diffrn_measured_fraction_theta_max 0.999
_diffrn_reflns_Laue_measured_fraction_full 0.999
_diffrn_reflns_Laue_measured_fraction_max 0.999
_diffrn_reflns_point_group_measured_fraction_full 0.999
_diffrn_reflns_point_group_measured_fraction_max 0.999
_reflns_Friedel_coverage         0
_reflns_number_total             4094
_reflns_number_gt                3385
_reflns_threshold_expression     'I > 2\s(I)'
_diffrn_reflns_reduction_process 
;
        Scaled and merged with Sortav
        R.H. Blessing, (1987) Cryst. Rev. 1, 3-58
        R.H. Blessing, (1989) J. Appl. Cryst. 22, 396-397
;

#----------------------------------------------------------------------------#
#                   COMPUTER PROGRAMS USED                                   #
#----------------------------------------------------------------------------#

_computing_data_collection       'Bruker APEX2 software'
_computing_cell_refinement       'SAINT V8.40B integration software'
_computing_data_reduction        'SORTAV (Blessing, 1995)'
_computing_structure_solution    'SHELXT-2014/5 (Sheldrick, 2015)'
_computing_structure_refinement  'SHELXL-2018/1 (Sheldrick, 2018)'
_computing_molecular_graphics    'Ortep for Windows (Farrugia, 2012)'
_computing_publication_material  'WinGX publication routines (Farrugia, 2012)'

#----------------------------------------------------------------------------#
#                   STRUCTURE SOLUTION                                       #
#----------------------------------------------------------------------------#

_atom_sites_solution_primary     dual
_atom_sites_solution_secondary   dual
_atom_sites_solution_hydrogens   geom

#----------------------------------------------------------------------------#
#                   REFINEMENT INFORMATION                                   #
#----------------------------------------------------------------------------#

_shelx_SHELXL_version_number     2018/1
_refine_ls_structure_factor_coef Fsqd
_refine_ls_matrix_type           full
_refine_ls_weighting_scheme      calc
_refine_ls_weighting_details     
'w=1/[\s^2^(Fo^2^)+(0.1002P)^2^+3.4441P] where P=(Fo^2^+2Fc^2^)/3'
_refine_ls_hydrogen_treatment    constr
_refine_ls_extinction_method     none
_refine_ls_number_reflns         4094
_refine_ls_number_parameters     226
_refine_ls_number_restraints     0
_refine_ls_number_constraints    0
_refine_ls_R_factor_all          0.0615
_refine_ls_R_factor_gt           0.0514
_refine_ls_wR_factor_ref         0.1681
_refine_ls_wR_factor_gt          0.1547
_refine_ls_goodness_of_fit_ref   1.039
_refine_ls_restrained_S_all      1.039
_refine_ls_shift/su_max          0
_refine_ls_shift/su_mean         0
_refine_diff_density_max         0.554
_refine_diff_density_min         -0.363
_refine_diff_density_rms         0.059

#----------------------------------------------------------------------------#
#                   CONSTRAINTS AND RESTRAINTS                               #
#----------------------------------------------------------------------------#


#----------------------------------------------------------------------------#
#                   ATOMIC TYPES, COORDINATES AND THERMAL PARAMETERS         #
#----------------------------------------------------------------------------#

loop_
_atom_type_symbol
_atom_type_description
_atom_type_scat_dispersion_real
_atom_type_scat_dispersion_imag
_atom_type_scat_source
C C 0.0033 0.0016 'International Tables Vol C Tables 4.2.6.8 and 6.1.1.4'
H H 0 0 'International Tables Vol C Tables 4.2.6.8 and 6.1.1.4'
N N 0.0061 0.0033 'International Tables Vol C Tables 4.2.6.8 and 6.1.1.4'
O O 0.0106 0.006 'International Tables Vol C Tables 4.2.6.8 and 6.1.1.4'
S S 0.1246 0.1234 'International Tables Vol C Tables 4.2.6.8 and 6.1.1.4'

loop_
_atom_site_label
_atom_site_type_symbol
_atom_site_fract_x
_atom_site_fract_y
_atom_site_fract_z
_atom_site_U_iso_or_equiv
_atom_site_adp_type
_atom_site_occupancy
_atom_site_site_symmetry_order
_atom_site_calc_flag
_atom_site_refinement_flags_posn
_atom_site_refinement_flags_adp
_atom_site_refinement_flags_occupancy
_atom_site_disorder_assembly
_atom_site_disorder_group
C1 C 0.49557(7) 0.5221(3) 0.40046(9) 0.0259(4) Uani 1 1 d . . . . .
C2 C 0.53003(7) 0.3312(3) 0.42819(9) 0.0303(4) Uani 1 1 d . . . . .
H2 H 0.52567 0.196935 0.401819 0.036 Uiso 1 1 calc R U . . .
C3 C 0.57078(8) 0.3407(3) 0.49493(9) 0.0320(4) Uani 1 1 d . . . . .
H3 H 0.594934 0.212717 0.515067 0.038 Uiso 1 1 calc R U . . .
C4 C 0.57606(7) 0.5379(3) 0.53209(9) 0.0310(4) Uani 1 1 d . . . . .
H4 H 0.603625 0.547734 0.578099 0.037 Uiso 1 1 calc R U . . .
C5 C 0.54011(7) 0.7211(3) 0.50054(9) 0.0293(4) Uani 1 1 d . . . . .
H5 H 0.543641 0.856722 0.526029 0.035 Uiso 1 1 calc R U . . .
C6 C 0.44963(7) 0.5258(3) 0.33008(9) 0.0273(4) Uani 1 1 d . . . . .
C7 C 0.34486(8) 0.9185(4) 0.26318(10) 0.0342(4) Uani 1 1 d . . . . .
C8 C 0.26865(10) 1.1778(5) 0.19486(14) 0.0599(7) Uani 1 1 d . . . . .
H8A H 0.279781 1.31656 0.181168 0.072 Uiso 1 1 calc R U . . .
H8B H 0.274153 1.217626 0.237608 0.072 Uiso 1 1 calc R U . . .
C9 C 0.21284(11) 1.1299(6) 0.14362(15) 0.0643(8) Uani 1 1 d . . . . .
H9A H 0.200914 1.003539 0.159876 0.077 Uiso 1 1 calc R U . . .
H9B H 0.192634 1.27652 0.136284 0.077 Uiso 1 1 calc R U . . .
C10 C 0.23038(10) 0.8395(6) 0.09248(14) 0.0616(7) Uani 1 1 d . . . . .
H10A H 0.222731 0.782886 0.04964 0.074 Uiso 1 1 calc R U . . .
H10B H 0.218104 0.71618 0.109053 0.074 Uiso 1 1 calc R U . . .
C11 C 0.28757(9) 0.8701(5) 0.14135(11) 0.0521(6) Uani 1 1 d . . . . .
H11A H 0.304977 0.713448 0.150078 0.063 Uiso 1 1 calc R U . . .
H11B H 0.300744 0.978368 0.122596 0.063 Uiso 1 1 calc R U . . .
C12 C 0.44398(7) 0.3572(3) 0.28211(9) 0.0298(4) Uani 1 1 d . . . . .
H12 H 0.46993 0.237238 0.298572 0.036 Uiso 1 1 calc R U . . .
C13 C 0.40571(8) 0.3519(3) 0.21630(9) 0.0309(4) Uani 1 1 d . . . . .
H13 H 0.379483 0.470656 0.199404 0.037 Uiso 1 1 calc R U . . .
C14 C 0.40116(7) 0.1794(3) 0.16885(9) 0.0291(4) Uani 1 1 d . . . . .
C15 C 0.36533(8) 0.2241(4) 0.10095(9) 0.0334(4) Uani 1 1 d . . . . .
H15 H 0.345236 0.366408 0.086938 0.04 Uiso 1 1 calc R U . . .
C16 C 0.35858(8) 0.0636(4) 0.05351(10) 0.0376(5) Uani 1 1 d . . . . .
H16 H 0.333929 0.096575 0.007511 0.045 Uiso 1 1 calc R U . . .
C17 C 0.38755(8) -0.1428(4) 0.07306(10) 0.0379(5) Uani 1 1 d . . . . .
H17 H 0.382983 -0.252364 0.040651 0.045 Uiso 1 1 calc R U . . .
C18 C 0.42331(9) -0.1901(4) 0.14001(11) 0.0371(4) Uani 1 1 d . . . . .
H18 H 0.443442 -0.332171 0.153473 0.045 Uiso 1 1 calc R U . . .
C19 C 0.43009(8) -0.0320(3) 0.18774(10) 0.0316(4) Uani 1 1 d . . . . .
H19 H 0.454573 -0.067485 0.233619 0.038 Uiso 1 1 calc R U . . .
N1 N 0.50081(6) 0.7160(3) 0.43615(7) 0.0284(3) Uani 1 1 d . . . . .
N2 N 0.41605(6) 0.6931(3) 0.31747(7) 0.0278(3) Uani 1 1 d . . . . .
H2A H 0.423668 0.784133 0.351109 0.033 Uiso 1 1 calc R U . . .
N3 N 0.37143(6) 0.7393(3) 0.25870(8) 0.0319(4) Uani 1 1 d . . . . .
N4 N 0.29974(7) 0.9696(4) 0.20375(9) 0.0449(5) Uani 1 1 d . . . . .
O1 O 0.20313(7) 1.0558(4) 0.08176(10) 0.0645(6) Uani 1 1 d . . . . .
S1 S 0.36423(2) 1.06865(10) 0.33379(3) 0.04041(19) Uani 1 1 d . . . . .

loop_
_atom_site_aniso_label
_atom_site_aniso_U_11
_atom_site_aniso_U_22
_atom_site_aniso_U_33
_atom_site_aniso_U_23
_atom_site_aniso_U_13
_atom_site_aniso_U_12
C1 0.0265(9) 0.0257(8) 0.0260(8) -0.0020(7) 0.0155(7) -0.0035(7)
C2 0.0326(10) 0.0272(9) 0.0297(9) -0.0030(7) 0.0174(8) 0.0009(7)
C3 0.0310(9) 0.0309(9) 0.0308(9) 0.0017(7) 0.0162(8) 0.0034(7)
C4 0.0270(9) 0.0343(10) 0.0259(8) -0.0019(7) 0.0120(7) -0.0021(7)
C5 0.0289(9) 0.0280(9) 0.0273(9) -0.0053(7) 0.0143(8) -0.0044(7)
C6 0.0273(9) 0.0270(8) 0.0259(8) -0.0028(7) 0.0145(7) -0.0024(7)
C7 0.0299(10) 0.0329(10) 0.0316(10) -0.0022(7) 0.0132(8) 0.0013(7)
C8 0.0440(14) 0.0551(15) 0.0565(15) -0.0013(12) 0.0155(12) 0.0148(12)
C9 0.0407(14) 0.0749(19) 0.0610(17) 0.0089(15) 0.0204(13) 0.0167(13)
C10 0.0385(13) 0.0709(18) 0.0457(13) -0.0054(13) 0.0076(11) -0.0005(12)
C11 0.0379(12) 0.0678(16) 0.0325(11) -0.0040(11) 0.0101(10) 0.0037(11)
C12 0.0308(9) 0.0287(9) 0.0279(9) -0.0037(7) 0.0159(8) -0.0001(7)
C13 0.0326(10) 0.0299(9) 0.0286(9) -0.0043(7) 0.0169(8) -0.0003(7)
C14 0.0296(9) 0.0303(9) 0.0273(9) -0.0062(7) 0.0165(8) -0.0061(7)
C15 0.0330(10) 0.0339(10) 0.0281(9) -0.0035(7) 0.0147(8) -0.0035(8)
C16 0.0413(11) 0.0419(11) 0.0279(9) -0.0078(8) 0.0191(9) -0.0110(9)
C17 0.0467(12) 0.0376(11) 0.0379(11) -0.0135(8) 0.0294(10) -0.0125(9)
C18 0.0435(11) 0.0313(10) 0.0440(11) -0.0073(8) 0.0297(10) -0.0040(8)
C19 0.0321(10) 0.0320(9) 0.0307(9) -0.0041(7) 0.0182(8) -0.0025(8)
N1 0.0273(8) 0.0270(7) 0.0276(7) -0.0037(6) 0.0140(7) -0.0021(6)
N2 0.0281(8) 0.0281(7) 0.0233(7) -0.0032(6) 0.0127(6) -0.0006(6)
N3 0.0287(8) 0.0321(8) 0.0243(7) -0.0019(6) 0.0094(7) 0.0035(6)
N4 0.0324(9) 0.0463(11) 0.0355(9) -0.0040(8) 0.0080(8) 0.0099(8)
O1 0.0349(9) 0.0806(14) 0.0492(10) 0.0158(9) 0.0081(8) 0.0133(9)
S1 0.0384(3) 0.0405(3) 0.0343(3) -0.0087(2) 0.0166(2) 0.0065(2)


#----------------------------------------------------------------------------#
#                   MOLECULAR GEOMETRY                                       #
#----------------------------------------------------------------------------#

_geom_special_details            
;
 All esds (except the esd in the dihedral angle between two l.s. planes)
 are estimated using the full covariance matrix.  The cell esds are taken
 into account individually in the estimation of esds in distances, angles
 and torsion angles; correlations between esds in cell parameters are only
 used when they are defined by crystal symmetry.  An approximate (isotropic)
 treatment of cell esds is used for estimating esds involving l.s. planes.
;
loop_
_geom_bond_atom_site_label_1
_geom_bond_atom_site_label_2
_geom_bond_distance
_geom_bond_site_symmetry_2
_geom_bond_publ_flag
C1 N1 1.346(2) . ?
C1 C2 1.390(3) . ?
C1 C6 1.482(2) . ?
C2 C3 1.382(3) . ?
C3 C4 1.382(3) . ?
C4 C5 1.386(3) . ?
C5 N1 1.333(2) . ?
C6 N2 1.311(2) . ?
C6 C12 1.442(2) . ?
C7 N3 1.354(3) . ?
C7 N4 1.356(3) . ?
C7 S1 1.697(2) . ?
C8 N4 1.457(3) . ?
C8 C9 1.482(4) . ?
C9 O1 1.433(4) . ?
C10 O1 1.419(4) . ?
C10 C11 1.491(3) . ?
C11 N4 1.463(3) . ?
C12 C13 1.349(3) . ?
C13 C14 1.459(2) . ?
C14 C15 1.396(3) . ?
C14 C19 1.400(3) . ?
C15 C16 1.390(3) . ?
C16 C17 1.376(3) . ?
C17 C18 1.381(3) . ?
C18 C19 1.387(3) . ?
N2 N3 1.336(2) . ?

loop_
_geom_angle_atom_site_label_1
_geom_angle_atom_site_label_2
_geom_angle_atom_site_label_3
_geom_angle
_geom_angle_site_symmetry_1
_geom_angle_site_symmetry_3
_geom_angle_publ_flag
N1 C1 C2 122.31(17) . . ?
N1 C1 C6 114.83(16) . . ?
C2 C1 C6 122.84(16) . . ?
C3 C2 C1 118.61(17) . . ?
C4 C3 C2 119.42(17) . . ?
C3 C4 C5 118.32(17) . . ?
N1 C5 C4 123.13(17) . . ?
N2 C6 C12 125.18(17) . . ?
N2 C6 C1 113.32(15) . . ?
C12 C6 C1 121.51(16) . . ?
N3 C7 N4 112.42(18) . . ?
N3 C7 S1 125.46(15) . . ?
N4 C7 S1 122.12(16) . . ?
N4 C8 C9 110.5(2) . . ?
O1 C9 C8 111.9(2) . . ?
O1 C10 C11 112.0(2) . . ?
N4 C11 C10 110.4(2) . . ?
C13 C12 C6 126.84(18) . . ?
C12 C13 C14 125.61(18) . . ?
C15 C14 C19 117.97(17) . . ?
C15 C14 C13 118.55(18) . . ?
C19 C14 C13 123.47(17) . . ?
C16 C15 C14 121.05(19) . . ?
C17 C16 C15 120.12(19) . . ?
C16 C17 C18 119.73(18) . . ?
C17 C18 C19 120.6(2) . . ?
C18 C19 C14 120.51(19) . . ?
C5 N1 C1 118.21(16) . . ?
C6 N2 N3 126.54(15) . . ?
N2 N3 C7 111.68(15) . . ?
C7 N4 C8 121.73(19) . . ?
C7 N4 C11 121.74(19) . . ?
C8 N4 C11 113.8(2) . . ?
C10 O1 C9 108.5(2) . . ?

_shelx_res_file                  
;
TITL shelxt_a.res in C2/c
    shelx.res
    created by SHELXL-2018/1 at 15:30:44 on 15-May-2025
CELL  0.71073  31.6609   5.5950  24.6933   90.000  125.549   90.000
ZERR     8.00   0.0022   0.0004   0.0018    0.000    0.002    0.000
LATT   7
SYMM  - X,   Y, 1/2 - Z
SFAC  C    H    N    O    S
UNIT  152 160 32 8 8
MERG   2
omit -2 0 2
omit 4 0 0
omit 6 0 0
OMIT    -2.00  55.00
FMAP   2
PLAN   20
SIZE     0.100   0.200   0.200
ACTA
BOND
LIST   4
L.S.  10
TEMP  -123.00
WGHT    0.100200    3.444100
FVAR       0.07628
C1    1    0.495574    0.522144    0.400463    11.00000    0.02647    0.02573 =
         0.02602   -0.00202    0.01548   -0.00349
C2    1    0.530030    0.331169    0.428185    11.00000    0.03258    0.02725 =
         0.02973   -0.00299    0.01736    0.00091
AFIX  43
H2    2    0.525670    0.196935    0.401819    11.00000   -1.20000
AFIX   0
C3    1    0.570776    0.340663    0.494927    11.00000    0.03104    0.03089 =
         0.03078    0.00174    0.01616    0.00345
AFIX  43
H3    2    0.594934    0.212717    0.515067    11.00000   -1.20000
AFIX   0
C4    1    0.576056    0.537915    0.532091    11.00000    0.02700    0.03428 =
         0.02589   -0.00185    0.01202   -0.00209
AFIX  43
H4    2    0.603625    0.547734    0.578099    11.00000   -1.20000
AFIX   0
C5    1    0.540105    0.721102    0.500541    11.00000    0.02891    0.02800 =
         0.02735   -0.00532    0.01434   -0.00440
AFIX  43
H5    2    0.543641    0.856722    0.526029    11.00000   -1.20000
AFIX   0
C6    1    0.449625    0.525812    0.330077    11.00000    0.02732    0.02701 =
         0.02589   -0.00281    0.01453   -0.00245
C7    1    0.344863    0.918472    0.263177    11.00000    0.02994    0.03292 =
         0.03155   -0.00222    0.01325    0.00130
C8    1    0.268645    1.177797    0.194864    11.00000    0.04396    0.05513 =
         0.05653   -0.00132    0.01546    0.01476
AFIX  23
H8A   2    0.279781    1.316560    0.181168    11.00000   -1.20000
H8B   2    0.274153    1.217626    0.237608    11.00000   -1.20000
AFIX   0
C9    1    0.212842    1.129927    0.143619    11.00000    0.04074    0.07488 =
         0.06101    0.00892    0.02036    0.01671
AFIX  23
H9A   2    0.200914    1.003539    0.159876    11.00000   -1.20000
H9B   2    0.192634    1.276520    0.136284    11.00000   -1.20000
AFIX   0
C10   1    0.230383    0.839541    0.092478    11.00000    0.03847    0.07090 =
         0.04575   -0.00538    0.00756   -0.00052
AFIX  23
H10A  2    0.222731    0.782886    0.049640    11.00000   -1.20000
H10B  2    0.218104    0.716180    0.109053    11.00000   -1.20000
AFIX   0
C11   1    0.287571    0.870084    0.141353    11.00000    0.03791    0.06780 =
         0.03249   -0.00404    0.01008    0.00369
AFIX  23
H11A  2    0.304977    0.713448    0.150078    11.00000   -1.20000
H11B  2    0.300744    0.978368    0.122596    11.00000   -1.20000
AFIX   0
C12   1    0.443978    0.357203    0.282108    11.00000    0.03084    0.02865 =
         0.02792   -0.00372    0.01587   -0.00013
AFIX  43
H12   2    0.469930    0.237238    0.298572    11.00000   -1.20000
AFIX   0
C13   1    0.405714    0.351882    0.216299    11.00000    0.03262    0.02995 =
         0.02859   -0.00429    0.01686   -0.00029
AFIX  43
H13   2    0.379483    0.470656    0.199404    11.00000   -1.20000
AFIX   0
C14   1    0.401159    0.179402    0.168854    11.00000    0.02956    0.03032 =
         0.02730   -0.00620    0.01653   -0.00612
C15   1    0.365329    0.224091    0.100951    11.00000    0.03297    0.03394 =
         0.02806   -0.00349    0.01475   -0.00353
AFIX  43
H15   2    0.345236    0.366408    0.086938    11.00000   -1.20000
AFIX   0
C16   1    0.358584    0.063633    0.053510    11.00000    0.04128    0.04194 =
         0.02789   -0.00782    0.01908   -0.01095
AFIX  43
H16   2    0.333929    0.096575    0.007511    11.00000   -1.20000
AFIX   0
C17   1    0.387554   -0.142802    0.073060    11.00000    0.04670    0.03758 =
         0.03792   -0.01351    0.02943   -0.01254
AFIX  43
H17   2    0.382983   -0.252364    0.040651    11.00000   -1.20000
AFIX   0
C18   1    0.423311   -0.190066    0.140007    11.00000    0.04346    0.03127 =
         0.04403   -0.00731    0.02967   -0.00398
AFIX  43
H18   2    0.443442   -0.332171    0.153473    11.00000   -1.20000
AFIX   0
C19   1    0.430095   -0.031999    0.187742    11.00000    0.03208    0.03196 =
         0.03071   -0.00408    0.01816   -0.00253
AFIX  43
H19   2    0.454573   -0.067485    0.233619    11.00000   -1.20000
AFIX   0
N1    3    0.500815    0.716007    0.436147    11.00000    0.02728    0.02701 =
         0.02762   -0.00370    0.01401   -0.00215
N2    3    0.416052    0.693116    0.317475    11.00000    0.02812    0.02811 =
         0.02332   -0.00321    0.01268   -0.00064
AFIX  43
H2A   2    0.423668    0.784133    0.351109    11.00000   -1.20000
AFIX   0
N3    3    0.371434    0.739331    0.258699    11.00000    0.02868    0.03208 =
         0.02429   -0.00193    0.00942    0.00348
N4    3    0.299744    0.969572    0.203746    11.00000    0.03241    0.04634 =
         0.03551   -0.00396    0.00805    0.00987
O1    4    0.203128    1.055788    0.081758    11.00000    0.03490    0.08060 =
         0.04923    0.01584    0.00811    0.01334
S1    5    0.364226    1.068647    0.333792    11.00000    0.03840    0.04047 =
         0.03433   -0.00875    0.01657    0.00648
HKLF    4


REM  shelxt_a.res in C2/c
REM R1 =  0.0514 for    3385 Fo > 4sig(Fo)  and  0.0615 for all    4094 data
REM    226 parameters refined using      0 restraints

END

WGHT      0.0800      4.5688

REM Highest difference peak  0.554,  deepest hole -0.363,  1-sigma level  0.059
Q1    1   0.2455  1.0689  0.1977  11.00000  0.05    0.55
Q2    1   0.2231  1.2144  0.1101  11.00000  0.05    0.54
Q3    1   0.2609  0.7826  0.1414  11.00000  0.05    0.49
Q4    1   0.2762  0.9015  0.2090  11.00000  0.05    0.44
Q5    1   0.3474  0.9809  0.3378  11.00000  0.05    0.42
Q6    1   0.2492  0.9425  0.0817  11.00000  0.05    0.40
Q7    1   0.2369  1.2666  0.1471  11.00000  0.05    0.38
Q8    1   0.3855  0.1885  0.1379  11.00000  0.05    0.31
Q9    1   0.4723  0.5177  0.3596  11.00000  0.05    0.27
Q10   1   0.4403  0.4377  0.3074  11.00000  0.05    0.26
Q11   1   0.5107  0.4215  0.4129  11.00000  0.05    0.26
Q12   1   0.5709  0.4287  0.5176  11.00000  0.05    0.26
Q13   1   0.4208  0.3321  0.2475  11.00000  0.05    0.25
Q14   1   0.4160  0.0846  0.1783  11.00000  0.05    0.25
Q15   1   0.3885  0.7001  0.2835  11.00000  0.05    0.23
Q16   1   0.5184  0.7055  0.4674  11.00000  0.05    0.23
Q17   1   0.3643  0.1489  0.0778  11.00000  0.05    0.23
Q18   1   0.4095 -0.1467  0.1016  11.00000  0.05    0.22
Q19   1   0.4367  0.4130  0.2487  11.00000  0.05    0.22
Q20   1   0.5597  0.6391  0.5093  11.00000  0.05    0.22
;
_shelx_res_checksum              88550
####################################################################### 
# 
# This file contains crystal structure data downloaded from the 
# Cambridge Structural Database (CSD) hosted by the Cambridge 
# Crystallographic Data Centre (CCDC).
# 
# Full information about CCDC data access policies and citation 
# guidelines are available at http://www.ccdc.cam.ac.uk/access/V1 
# 
# Audit and citation data items may have been added by the CCDC. 
# Please retain this information to preserve the provenance of 
# this file and to allow appropriate attribution of the data. 
# 
#######################################################################

data_2418FethiazolTSC
_database_code_depnum_ccdc_archive 'CCDC 2451393'
loop_
_audit_author_name
_audit_author_address
'Paul Bernhardt'
;The University of Queensland
Australia
;
_audit_update_record             
;
2025-05-15 deposited with the CCDC.	2026-07-15 downloaded from the CCDC.
;

_audit_creation_date             2025-05-15T15:53:25-00:00
_audit_creation_method           'WinGX routine CIF_UPDATE'
_audit_conform_dict_name         cif_core.dic
_audit_conform_dict_version      2.4.5
_audit_conform_dict_location     ftp://ftp.iucr.org/pub/cif_core.dic

#----------------------------------------------------------------------------#
#                   CHEMICAL INFORMATION                                     #
#----------------------------------------------------------------------------#

_chemical_formula_moiety         'C36 H34 Fe N8 S4, Cl O4'
_chemical_formula_sum            'C36 H34 Cl Fe N8 O4 S4'
_chemical_formula_weight         862.25

#----------------------------------------------------------------------------#
#                   UNIT CELL INFORMATION                                    #
#----------------------------------------------------------------------------#

_symmetry_cell_setting           triclinic
_symmetry_space_group_name_H-M   'P -1'
_symmetry_space_group_name_Hall  '-P 1'
_symmetry_Int_Tables_number      2
loop_
_symmetry_equiv_pos_as_xyz
'x, y, z'
'-x, -y, -z'

_cell_length_a                   8.4454(2)
_cell_length_b                   14.4395(4)
_cell_length_c                   16.9690(5)
_cell_angle_alpha                80.095(2)
_cell_angle_beta                 82.8400(10)
_cell_angle_gamma                82.9710(10)
_cell_volume                     2011.77(10)
_cell_formula_units_Z            2
_cell_measurement_temperature    100(2)
_cell_measurement_reflns_used    9928
_cell_measurement_theta_min      2.66
_cell_measurement_theta_max      68.53
_cell_measurement_wavelength     1.54184

#----------------------------------------------------------------------------#
#                   CRYSTAL INFORMATION                                      #
#----------------------------------------------------------------------------#

_exptl_crystal_description       needle
_exptl_crystal_colour            brown
_exptl_crystal_size_max          0.4
_exptl_crystal_size_mid          0.03
_exptl_crystal_size_min          0.03
_exptl_crystal_density_diffrn    1.423
_exptl_crystal_density_method    'not measured'
_exptl_crystal_F_000             890

#----------------------------------------------------------------------------#
#                   ABSORPTION CORRECTION                                    #
#----------------------------------------------------------------------------#

_exptl_absorpt_coefficient_mu    5.963
_exptl_absorpt_correction_type   multi-scan
_exptl_absorpt_process_details   
;
        SADABS-2016/2 - Bruker AXS area detector scaling and absorption correcti
;
_exptl_absorpt_correction_T_min  0.546
_exptl_absorpt_correction_T_max  0.753
_shelx_estimated_absorpt_T_min   0.199
_shelx_estimated_absorpt_T_max   0.841

#----------------------------------------------------------------------------#
#                   DATA COLLECTION                                          #
#----------------------------------------------------------------------------#

_diffrn_source_type              'INCOATEC I\mS DIAMONDII'
_diffrn_ambient_temperature      100(2)
_diffrn_radiation_wavelength     1.54184
_diffrn_radiation_type           CuK\a
_diffrn_radiation_monochromator  'multilayer mirror'
_diffrn_radiation_probe          x-ray
_diffrn_detector                 'PHOTON III CPAD'
_diffrn_orient_matrix_ub_11      -0.029447
_diffrn_orient_matrix_ub_12      0.043619
_diffrn_orient_matrix_ub_13      0.040545
_diffrn_orient_matrix_ub_21      -0.027895
_diffrn_orient_matrix_ub_22      -0.054727
_diffrn_orient_matrix_ub_23      0.042115
_diffrn_orient_matrix_ub_31      0.112915
_diffrn_orient_matrix_ub_32      -0.0099
_diffrn_orient_matrix_ub_33      0.014205
_diffrn_measurement_device       'KAPPA diffractometer'
_diffrn_measurement_device_type  'Bruker D8 Venture'
_diffrn_measurement_method       '\w and \f scans'
_diffrn_standards_number         0
_diffrn_standards_interval_time  .
_diffrn_standards_interval_count .
_diffrn_standards_decay_%        ?
_diffrn_reflns_av_R_equivalents  0.0335
_diffrn_reflns_av_unetI/netI     0.0258
_diffrn_reflns_number            34199
_diffrn_reflns_limit_h_min       -9
_diffrn_reflns_limit_h_max       9
_diffrn_reflns_limit_k_min       -16
_diffrn_reflns_limit_k_max       16
_diffrn_reflns_limit_l_min       -19
_diffrn_reflns_limit_l_max       19
_diffrn_reflns_theta_min         2.658
_diffrn_reflns_theta_max         63.493
_diffrn_reflns_theta_full        63.493
_diffrn_measured_fraction_theta_full 0.999
_diffrn_measured_fraction_theta_max 0.999
_diffrn_reflns_Laue_measured_fraction_full 0.999
_diffrn_reflns_Laue_measured_fraction_max 0.999
_diffrn_reflns_point_group_measured_fraction_full 0.999
_diffrn_reflns_point_group_measured_fraction_max 0.999
_reflns_Friedel_coverage         0
_reflns_number_total             6578
_reflns_number_gt                6118
_reflns_threshold_expression     'I > 2\s(I)'
_diffrn_reflns_reduction_process 
;
        Scaled and merged with Sortav
        R.H. Blessing, (1987) Cryst. Rev. 1, 3-58
        R.H. Blessing, (1989) J. Appl. Cryst. 22, 396-397
;

#----------------------------------------------------------------------------#
#                   COMPUTER PROGRAMS USED                                   #
#----------------------------------------------------------------------------#

_computing_data_collection       'Bruker APEX2 software'
_computing_cell_refinement       'SAINT V8.40B integration software'
_computing_data_reduction        'SORTAV (Blessing, 1995)'
_computing_structure_solution    'SHELXT-2014/5 (Sheldrick, 2015)'
_computing_structure_refinement  'SHELXL-2018/1 (Sheldrick, 2018)'
_computing_molecular_graphics    'Ortep for Windows (Farrugia, 2012)'
_computing_publication_material  'WinGX publication routines (Farrugia, 2012)'

#----------------------------------------------------------------------------#
#                   STRUCTURE SOLUTION                                       #
#----------------------------------------------------------------------------#

_atom_sites_solution_primary     dual
_atom_sites_solution_secondary   dual
_atom_sites_solution_hydrogens   geom

#----------------------------------------------------------------------------#
#                   REFINEMENT INFORMATION                                   #
#----------------------------------------------------------------------------#

_shelx_SHELXL_version_number     2018/1
_refine_ls_structure_factor_coef Fsqd
_refine_ls_matrix_type           full
_refine_ls_weighting_scheme      calc
_refine_ls_weighting_details     
'w=1/[\s^2^(Fo^2^)+(0.1072P)^2^+5.1622P] where P=(Fo^2^+2Fc^2^)/3'
_refine_ls_hydrogen_treatment    constr
_refine_ls_extinction_method     none
_refine_ls_number_reflns         6578
_refine_ls_number_parameters     577
_refine_ls_number_restraints     12
_refine_ls_number_constraints    0
_refine_ls_R_factor_all          0.0683
_refine_ls_R_factor_gt           0.065
_refine_ls_wR_factor_ref         0.192
_refine_ls_wR_factor_gt          0.1891
_refine_ls_goodness_of_fit_ref   1.074
_refine_ls_restrained_S_all      1.073
_refine_ls_shift/su_max          0
_refine_ls_shift/su_mean         0
_refine_diff_density_max         1.185
_refine_diff_density_min         -0.482
_refine_diff_density_rms         0.109

#----------------------------------------------------------------------------#
#                   CONSTRAINTS AND RESTRAINTS                               #
#----------------------------------------------------------------------------#


#----------------------------------------------------------------------------#
#                   ATOMIC TYPES, COORDINATES AND THERMAL PARAMETERS         #
#----------------------------------------------------------------------------#

loop_
_atom_type_symbol
_atom_type_description
_atom_type_scat_dispersion_real
_atom_type_scat_dispersion_imag
_atom_type_scat_source
C C 0.0181 0.0091 'International Tables Vol C Tables 4.2.6.8 and 6.1.1.4'
H H 0 0 'International Tables Vol C Tables 4.2.6.8 and 6.1.1.4'
Cl Cl 0.3639 0.7018 'International Tables Vol C Tables 4.2.6.8 and 6.1.1.4'
Fe Fe -1.1336 3.1974 'International Tables Vol C Tables 4.2.6.8 and 6.1.1.4'
N N 0.0311 0.018 'International Tables Vol C Tables 4.2.6.8 and 6.1.1.4'
O O 0.0492 0.0322 'International Tables Vol C Tables 4.2.6.8 and 6.1.1.4'
S S 0.3331 0.5567 'International Tables Vol C Tables 4.2.6.8 and 6.1.1.4'

loop_
_atom_site_label
_atom_site_type_symbol
_atom_site_fract_x
_atom_site_fract_y
_atom_site_fract_z
_atom_site_U_iso_or_equiv
_atom_site_adp_type
_atom_site_occupancy
_atom_site_site_symmetry_order
_atom_site_calc_flag
_atom_site_refinement_flags_posn
_atom_site_refinement_flags_adp
_atom_site_refinement_flags_occupancy
_atom_site_disorder_assembly
_atom_site_disorder_group
C1A C 0.9005(5) 0.7894(3) 0.2896(3) 0.0343(10) Uani 1 1 d . . . . .
H1A H 0.86253 0.780208 0.345214 0.041 Uiso 1 1 calc R U . . .
C2A C 1.0411(6) 0.8317(4) 0.2645(3) 0.0461(12) Uani 1 1 d . . . . .
H2A H 1.097493 0.853185 0.301855 0.055 Uiso 1 1 calc R U . . .
C3A C 1.0966(7) 0.8418(4) 0.1840(3) 0.0553(15) Uani 1 1 d . . . . .
H3A H 1.194436 0.868591 0.165525 0.066 Uiso 1 1 calc R U . . .
C4A C 1.0113(6) 0.8132(4) 0.1302(3) 0.0475(13) Uani 1 1 d . . . . .
H4A H 1.050076 0.819902 0.074704 0.057 Uiso 1 1 calc R U . . .
C5A C 0.8683(5) 0.7746(3) 0.1574(3) 0.0320(10) Uani 1 1 d . . . . .
C6A C 0.7641(5) 0.7426(3) 0.1081(3) 0.0297(9) Uani 1 1 d . . . . .
C7A C 0.4143(5) 0.6352(3) 0.1610(3) 0.0299(9) Uani 1 1 d . . . . .
S2A S 0.2080(3) 0.5012(2) 0.03057(13) 0.0431(7) Uani 0.753(9) 1 d D . P A 1
C8A C 0.1685(13) 0.5516(8) 0.1766(6) 0.032(4) Uani 0.753(9) 1 d D . P A 1
H8A1 H 0.106561 0.594406 0.211647 0.039 Uiso 0.753(9) 1 calc R U P A 1
H8A2 H 0.209142 0.493149 0.211045 0.039 Uiso 0.753(9) 1 calc R U P A 1
C9A C 0.0598(14) 0.5274(11) 0.1168(8) 0.037(4) Uani 0.753(9) 1 d D . P A 1
H9A1 H -0.019153 0.581634 0.100211 0.045 Uiso 0.753(9) 1 calc R U P A 1
H9A2 H 0.002066 0.471768 0.140543 0.045 Uiso 0.753(9) 1 calc R U P A 1
C10A C 0.3160(17) 0.5914(10) 0.0445(9) 0.046(4) Uani 0.753(9) 1 d D . P A 1
H10A H 0.429859 0.578306 0.023559 0.055 Uiso 0.753(9) 1 calc R U P A 1
H10B H 0.272787 0.652178 0.014195 0.055 Uiso 0.753(9) 1 calc R U P A 1
S2D S 0.065(2) 0.5247(14) 0.1046(12) 0.104(8) Uani 0.247(9) 1 d D . P A 2
C8D C 0.326(3) 0.607(2) 0.036(2) 0.014(7) Uiso 0.247(9) 1 d D . P A 2
H8D1 H 0.44053 0.599172 0.015204 0.017 Uiso 0.247(9) 1 calc R U P A 2
H8D2 H 0.275461 0.668479 0.010652 0.017 Uiso 0.247(9) 1 calc R U P A 2
C9D C 0.236(4) 0.523(2) 0.0242(18) 0.07(2) Uiso 0.247(9) 1 d D . P A 2
H9D1 H 0.305674 0.462773 0.031505 0.089 Uiso 0.247(9) 1 calc R U P A 2
H9D2 H 0.198267 0.53403 -0.029849 0.089 Uiso 0.247(9) 1 calc R U P A 2
C10D C 0.189(5) 0.555(4) 0.1688(15) 0.07(2) Uiso 0.247(9) 1 d D . P A 2
H10C H 0.125033 0.596588 0.20456 0.082 Uiso 0.247(9) 1 calc R U P A 2
H10D H 0.232476 0.49731 0.202846 0.082 Uiso 0.247(9) 1 calc R U P A 2
C11A C 0.7881(6) 0.7481(3) 0.0202(3) 0.0372(10) Uani 1 1 d . . . . .
H11A H 0.750176 0.699379 -0.001279 0.045 Uiso 1 1 calc R U . . .
C12A C 0.8556(8) 0.8125(5) -0.0309(4) 0.0608(16) Uani 1 1 d . . . . .
H12A H 0.888329 0.862877 -0.009516 0.073 Uiso 1 1 calc R U . . .
C13A C 0.8874(8) 0.8163(5) -0.1195(3) 0.0596(15) Uani 1 1 d . . . . .
C14A C 0.9660(8) 0.8898(5) -0.1639(4) 0.0687(17) Uani 1 1 d . . . . .
H14A H 0.994663 0.937456 -0.137775 0.082 Uiso 1 1 calc R U . . .
C15A C 1.0029(8) 0.8945(6) -0.2450(4) 0.0724(19) Uani 1 1 d . . . . .
H15A H 1.061035 0.943733 -0.274909 0.087 Uiso 1 1 calc R U . . .
C16A C 0.9540(9) 0.8257(6) -0.2843(4) 0.0715(19) Uani 1 1 d . . . . .
H16A H 0.989672 0.824586 -0.339552 0.086 Uiso 1 1 calc R U . . .
C17A C 0.8560(9) 0.7607(5) -0.2436(4) 0.0666(18) Uani 1 1 d . . . . .
H17A H 0.809393 0.721339 -0.271806 0.08 Uiso 1 1 calc R U . . .
C18A C 0.8250(8) 0.7529(4) -0.1596(4) 0.0621(16) Uani 1 1 d . . . . .
H18A H 0.762676 0.705454 -0.130016 0.074 Uiso 1 1 calc R U . . .
N1A N 0.8179(4) 0.7615(2) 0.2382(2) 0.0304(8) Uani 1 1 d . . . . .
N2A N 0.6405(4) 0.7044(2) 0.1517(2) 0.0288(8) Uani 1 1 d . . . . .
N3A N 0.5348(4) 0.6704(3) 0.1115(2) 0.0320(8) Uani 1 1 d . . . . .
N4A N 0.3051(5) 0.5984(3) 0.1281(2) 0.0346(9) Uani 1 1 d . . . . .
S1A S 0.38929(12) 0.63741(7) 0.26469(6) 0.0305(3) Uani 1 1 d . . . . .
C1B C 0.4775(5) 0.8921(3) 0.2206(3) 0.0358(10) Uani 1 1 d . . . . .
H1B H 0.506761 0.883228 0.166337 0.043 Uiso 1 1 calc R U . . .
C2B C 0.4019(6) 0.9776(3) 0.2363(3) 0.0441(12) Uani 1 1 d . . . . .
H2B H 0.380035 1.027573 0.193516 0.053 Uiso 1 1 calc R U . . .
C3B C 0.3584(7) 0.9898(4) 0.3147(3) 0.0489(13) Uani 1 1 d . . . . .
H3B H 0.304146 1.048203 0.326545 0.059 Uiso 1 1 calc R U . . .
C4B C 0.3933(6) 0.9172(3) 0.3765(3) 0.0431(12) Uani 1 1 d . . . . .
H4B H 0.363731 0.925291 0.430918 0.052 Uiso 1 1 calc R U . . .
C5B C 0.4720(5) 0.8322(3) 0.3579(3) 0.0322(9) Uani 1 1 d . . . . .
C6B C 0.5231(5) 0.7501(3) 0.4172(3) 0.0306(9) Uani 1 1 d . . . . .
C7B C 0.7371(5) 0.5375(3) 0.3865(3) 0.0310(9) Uani 1 1 d . . . . .
S2B S 0.8832(8) 0.3268(5) 0.5504(2) 0.0653(15) Uani 0.602(13) 1 d D . P B 1
C8B C 0.911(2) 0.3792(12) 0.3925(5) 0.052(6) Uani 0.602(13) 1 d D . P B 1
H8B1 H 0.973991 0.406442 0.34252 0.063 Uiso 0.602(13) 1 calc R U P B 1
H8B2 H 0.847637 0.331555 0.379456 0.063 Uiso 0.602(13) 1 calc R U P B 1
C9B C 1.0250(9) 0.3326(5) 0.4569(4) 0.039(3) Uani 0.602(13) 1 d D . P B 1
H9B1 H 1.111814 0.372269 0.458575 0.047 Uiso 0.602(13) 1 calc R U P B 1
H9B2 H 1.072556 0.268886 0.447297 0.047 Uiso 0.602(13) 1 calc R U P B 1
C10B C 0.776(4) 0.4371(18) 0.5158(7) 0.045(10) Uani 0.602(13) 1 d D . P B 1
H10E H 0.660178 0.435139 0.533969 0.054 Uiso 0.602(13) 1 calc R U P B 1
H10F H 0.814441 0.487985 0.538441 0.054 Uiso 0.602(13) 1 calc R U P B 1
S2C S 0.9395(10) 0.3561(5) 0.5427(5) 0.0582(17) Uani 0.398(13) 1 d D . P B 2
C8C C 0.900(3) 0.3918(14) 0.3879(6) 0.028(6) Uiso 0.398(13) 1 d D . P B 2
H8C1 H 1.000913 0.418406 0.364237 0.033 Uiso 0.398(13) 1 calc R U P B 2
H8C2 H 0.846339 0.375664 0.344033 0.033 Uiso 0.398(13) 1 calc R U P B 2
C9C C 0.9351(13) 0.3023(7) 0.4511(5) 0.025(3) Uiso 0.398(13) 1 d D . P B 2
H9C1 H 1.039356 0.266824 0.43622 0.029 Uiso 0.398(13) 1 calc R U P B 2
H9C2 H 0.849042 0.259805 0.458195 0.029 Uiso 0.398(13) 1 calc R U P B 2
C10C C 0.781(4) 0.444(2) 0.5161(9) 0.024(9) Uiso 0.398(13) 1 d D . P B 2
H10G H 0.674926 0.422936 0.538313 0.028 Uiso 0.398(13) 1 calc R U P B 2
H10H H 0.792131 0.503958 0.535413 0.028 Uiso 0.398(13) 1 calc R U P B 2
C11B C 0.4926(6) 0.7549(3) 0.5025(3) 0.0373(10) Uani 1 1 d . . . . .
H11B H 0.44466 0.814231 0.515321 0.045 Uiso 1 1 calc R U . . .
C12B C 0.5216(5) 0.6888(3) 0.5659(3) 0.0335(10) Uani 1 1 d . . . . .
H12B H 0.568097 0.628121 0.555608 0.04 Uiso 1 1 calc R U . . .
C13B C 0.4870(6) 0.7027(3) 0.6500(3) 0.0394(11) Uani 1 1 d . . . . .
C14B C 0.4907(7) 0.6244(4) 0.7096(3) 0.0478(13) Uani 1 1 d . . . . .
H14B H 0.516907 0.563324 0.694901 0.057 Uiso 1 1 calc R U . . .
C15B C 0.4571(9) 0.6327(4) 0.7904(3) 0.0630(17) Uani 1 1 d . . . . .
H15B H 0.464547 0.577989 0.830376 0.076 Uiso 1 1 calc R U . . .
C16B C 0.4125(10) 0.7212(5) 0.8126(3) 0.072(2) Uani 1 1 d . . . . .
H16B H 0.388236 0.727262 0.867798 0.087 Uiso 1 1 calc R U . . .
C17B C 0.4034(9) 0.8012(4) 0.7535(4) 0.0641(17) Uani 1 1 d . . . . .
H17B H 0.372172 0.861787 0.768399 0.077 Uiso 1 1 calc R U . . .
C18B C 0.4398(8) 0.7924(4) 0.6733(3) 0.0552(14) Uani 1 1 d . . . . .
H18B H 0.433023 0.847201 0.633332 0.066 Uiso 1 1 calc R U . . .
Fe1 Fe 0.62188(7) 0.69517(4) 0.26633(4) 0.0261(2) Uani 1 1 d . . . . .
N1B N 0.5113(4) 0.8203(2) 0.2800(2) 0.0292(8) Uani 1 1 d . . . . .
N2B N 0.5980(4) 0.6801(2) 0.3818(2) 0.0278(8) Uani 1 1 d . . . . .
N3B N 0.6521(4) 0.5988(2) 0.4292(2) 0.0312(8) Uani 1 1 d . . . . .
N4B N 0.7999(5) 0.4568(3) 0.4280(2) 0.0353(9) Uani 1 1 d . . . . .
S1B S 0.77294(13) 0.55704(7) 0.28161(6) 0.0330(3) Uani 1 1 d . . . . .
Cl2 Cl 0.8375(3) 0.95720(18) 0.45592(17) 0.0504(8) Uani 0.498(3) 1 d . . P . .
O1 O 0.8346(8) 1.0603(4) 0.4553(4) 0.0424(17) Uani 0.498(3) 1 d . . P . .
O2 O 0.7513(13) 0.9590(9) 0.3930(9) 0.107(4) Uani 0.498(3) 1 d . . P . .
O3 O 0.9886(10) 0.9083(6) 0.4380(5) 0.062(2) Uani 0.498(3) 1 d . . P . .
O4 O 0.7661(14) 0.9105(6) 0.5199(8) 0.103(4) Uani 0.498(3) 1 d . . P . .
Cl3 Cl 0.3320(4) 0.92468(19) -0.02812(14) 0.0508(8) Uani 0.502(3) 1 d . . P C 1
O5 O 0.2699(10) 0.9926(7) -0.0754(6) 0.073(3) Uani 0.502(3) 1 d . . P C 1
O6 O 0.4995(15) 0.9033(9) -0.0578(8) 0.106(4) Uani 0.502(3) 1 d . . P C 1
O7 O 0.3411(12) 0.9462(7) 0.0479(5) 0.074(3) Uani 0.502(3) 1 d . . P C 1
O8 O 0.2968(15) 0.8303(6) -0.0173(6) 0.106(5) Uani 0.502(3) 1 d . . P C 1

loop_
_atom_site_aniso_label
_atom_site_aniso_U_11
_atom_site_aniso_U_22
_atom_site_aniso_U_33
_atom_site_aniso_U_23
_atom_site_aniso_U_13
_atom_site_aniso_U_12
C1A 0.029(2) 0.036(2) 0.037(2) -0.0020(19) -0.0054(19) -0.0009(18)
C2A 0.035(3) 0.059(3) 0.046(3) -0.003(2) -0.010(2) -0.013(2)
C3A 0.042(3) 0.072(4) 0.050(3) 0.005(3) -0.001(2) -0.026(3)
C4A 0.037(3) 0.067(4) 0.036(3) 0.004(2) -0.001(2) -0.018(2)
C5A 0.025(2) 0.033(2) 0.032(2) 0.0042(18) 0.0035(17) -0.0007(17)
C6A 0.027(2) 0.028(2) 0.029(2) 0.0034(17) 0.0023(17) -0.0017(17)
C7A 0.028(2) 0.028(2) 0.031(2) -0.0046(17) 0.0036(18) -0.0016(17)
S2A 0.0396(11) 0.0520(13) 0.0432(11) -0.0208(8) 0.0041(7) -0.0160(11)
C8A 0.018(4) 0.042(6) 0.038(5) -0.013(3) 0.009(3) -0.011(3)
C9A 0.028(6) 0.051(7) 0.033(5) -0.023(4) 0.015(4) 0.001(5)
C10A 0.054(6) 0.048(7) 0.039(6) -0.012(5) 0.006(4) -0.020(4)
S2D 0.117(14) 0.097(12) 0.115(14) -0.007(8) -0.046(9) -0.056(9)
C11A 0.034(2) 0.037(2) 0.037(2) -0.004(2) 0.0092(19) -0.0019(19)
C12A 0.066(4) 0.072(4) 0.046(3) -0.007(3) -0.002(3) -0.022(3)
C13A 0.058(4) 0.080(4) 0.041(3) -0.014(3) -0.007(3) 0.001(3)
C14A 0.071(4) 0.076(4) 0.058(4) 0.003(3) -0.008(3) -0.018(3)
C15A 0.062(4) 0.098(5) 0.054(4) -0.005(4) 0.000(3) -0.012(4)
C16A 0.072(4) 0.099(5) 0.037(3) -0.007(3) 0.007(3) -0.001(4)
C17A 0.101(5) 0.057(4) 0.039(3) -0.007(3) -0.007(3) 0.003(3)
C18A 0.082(4) 0.052(3) 0.044(3) 0.003(3) 0.006(3) -0.002(3)
N1A 0.0269(18) 0.0309(19) 0.0303(19) 0.0017(15) -0.0005(15) -0.0027(15)
N2A 0.0273(18) 0.0288(18) 0.0272(18) -0.0005(14) 0.0023(14) -0.0018(14)
N3A 0.031(2) 0.035(2) 0.0288(19) -0.0055(15) 0.0021(15) -0.0058(16)
N4A 0.033(2) 0.039(2) 0.032(2) -0.0094(16) 0.0049(16) -0.0104(17)
S1A 0.0272(5) 0.0343(6) 0.0288(5) -0.0055(4) 0.0070(4) -0.0075(4)
C1B 0.032(2) 0.036(2) 0.037(2) 0.0024(19) -0.0014(19) -0.0055(19)
C2B 0.041(3) 0.032(2) 0.054(3) 0.007(2) -0.006(2) 0.001(2)
C3B 0.054(3) 0.031(3) 0.057(3) -0.005(2) -0.001(3) 0.008(2)
C4B 0.050(3) 0.035(3) 0.041(3) -0.007(2) 0.002(2) 0.004(2)
C5B 0.032(2) 0.029(2) 0.035(2) -0.0034(18) 0.0002(18) -0.0042(18)
C6B 0.033(2) 0.029(2) 0.028(2) -0.0029(17) 0.0011(18) -0.0047(18)
C7B 0.028(2) 0.031(2) 0.030(2) 0.0007(18) 0.0052(17) -0.0018(18)
S2B 0.068(3) 0.069(3) 0.0469(16) 0.0039(17) -0.0113(17) 0.028(2)
C8B 0.048(8) 0.033(7) 0.063(9) -0.003(4) 0.010(5) 0.025(5)
C9B 0.048(5) 0.030(4) 0.039(4) -0.015(3) -0.021(4) 0.030(4)
C10B 0.047(11) 0.044(12) 0.035(8) 0.008(4) 0.001(4) 0.005(7)
S2C 0.053(4) 0.056(3) 0.059(3) 0.006(2) -0.014(2) 0.007(2)
C11B 0.046(3) 0.031(2) 0.033(2) -0.0063(19) 0.006(2) -0.003(2)
C12B 0.033(2) 0.033(2) 0.034(2) -0.0085(19) 0.0010(18) -0.0045(18)
C13B 0.050(3) 0.038(3) 0.032(2) -0.006(2) -0.002(2) -0.012(2)
C14B 0.071(4) 0.036(3) 0.037(3) -0.008(2) -0.003(2) -0.007(2)
C15B 0.105(5) 0.047(3) 0.034(3) -0.002(2) 0.002(3) -0.011(3)
C16B 0.119(6) 0.065(4) 0.032(3) -0.015(3) 0.007(3) -0.014(4)
C17B 0.096(5) 0.049(3) 0.047(3) -0.016(3) -0.003(3) 0.000(3)
C18B 0.080(4) 0.041(3) 0.043(3) -0.006(2) -0.003(3) -0.003(3)
Fe1 0.0239(4) 0.0271(4) 0.0244(4) -0.0005(3) 0.0040(3) -0.0028(3)
N1B 0.0272(18) 0.0281(18) 0.0314(19) -0.0023(15) 0.0001(14) -0.0059(14)
N2B 0.0258(18) 0.0278(18) 0.0273(18) -0.0012(14) 0.0033(14) -0.0032(14)
N3B 0.034(2) 0.0276(18) 0.0279(18) 0.0010(15) 0.0037(15) -0.0015(15)
N4B 0.034(2) 0.033(2) 0.033(2) 0.0007(16) 0.0061(16) 0.0034(16)
S1B 0.0327(6) 0.0325(6) 0.0277(5) -0.0009(4) 0.0089(4) 0.0031(4)
Cl2 0.0493(15) 0.0454(14) 0.0576(16) -0.0243(12) 0.0135(12) -0.0058(11)
O1 0.051(4) 0.032(3) 0.044(4) -0.017(3) 0.024(3) -0.018(3)
O2 0.061(6) 0.095(8) 0.169(13) -0.024(8) -0.034(7) 0.001(6)
O3 0.058(5) 0.072(5) 0.045(4) -0.015(4) -0.001(4) 0.041(4)
O4 0.113(9) 0.021(4) 0.165(11) 0.001(5) 0.024(8) -0.032(5)
Cl3 0.0764(19) 0.0503(15) 0.0284(12) -0.0013(10) -0.0003(11) -0.0291(13)
O5 0.056(5) 0.075(6) 0.098(7) -0.039(5) -0.028(5) 0.015(4)
O6 0.086(8) 0.106(9) 0.120(10) -0.009(7) -0.025(7) 0.019(7)
O7 0.106(7) 0.092(7) 0.031(4) -0.004(4) -0.010(4) -0.052(6)
O8 0.172(10) 0.061(5) 0.091(7) -0.062(5) 0.110(7) -0.091(6)


#----------------------------------------------------------------------------#
#                   MOLECULAR GEOMETRY                                       #
#----------------------------------------------------------------------------#

_geom_special_details            
;
 All esds (except the esd in the dihedral angle between two l.s. planes)
 are estimated using the full covariance matrix.  The cell esds are taken
 into account individually in the estimation of esds in distances, angles
 and torsion angles; correlations between esds in cell parameters are only
 used when they are defined by crystal symmetry.  An approximate (isotropic)
 treatment of cell esds is used for estimating esds involving l.s. planes.
;
loop_
_geom_bond_atom_site_label_1
_geom_bond_atom_site_label_2
_geom_bond_distance
_geom_bond_site_symmetry_2
_geom_bond_publ_flag
C1A N1A 1.323(6) . ?
C1A C2A 1.388(7) . ?
C2A C3A 1.377(8) . ?
C3A C4A 1.375(8) . ?
C4A C5A 1.386(7) . ?
C5A N1A 1.371(6) . ?
C5A C6A 1.450(7) . ?
C6A N2A 1.322(5) . ?
C6A C11A 1.471(6) . ?
C7A N3A 1.329(6) . ?
C7A N4A 1.340(6) . ?
C7A S1A 1.751(4) . ?
S2A C10A 1.742(13) . ?
S2A C9A 1.862(9) . ?
C8A N4A 1.492(12) . ?
C8A C9A 1.559(15) . ?
C10A N4A 1.431(16) . ?
S2D C10D 1.742(13) . ?
S2D C9D 1.861(10) . ?
C8D N4A 1.53(3) . ?
C8D C9D 1.558(15) . ?
C10D N4A 1.29(3) . ?
C11A C12A 1.292(8) . ?
C12A C13A 1.487(8) . ?
C13A C14A 1.381(9) . ?
C13A C18A 1.415(9) . ?
C14A C15A 1.364(9) . ?
C15A C16A 1.414(10) . ?
C16A C17A 1.366(10) . ?
C17A C18A 1.404(8) . ?
N1A Fe1 1.980(4) . ?
N2A N3A 1.371(5) . ?
N2A Fe1 1.914(3) . ?
S1A Fe1 2.2310(12) . ?
C1B N1B 1.346(6) . ?
C1B C2B 1.372(7) . ?
C2B C3B 1.370(8) . ?
C3B C4B 1.381(7) . ?
C4B C5B 1.388(7) . ?
C5B N1B 1.357(6) . ?
C5B C6B 1.475(6) . ?
C6B N2B 1.319(6) . ?
C6B C11B 1.451(6) . ?
C7B N3B 1.326(6) . ?
C7B N4B 1.339(6) . ?
C7B S1B 1.747(4) . ?
S2B C10B 1.778(8) . ?
S2B C9B 1.860(7) . ?
C8B N4B 1.528(12) . ?
C8B C9B 1.557(13) . ?
C10B N4B 1.461(12) . ?
S2C C10C 1.779(8) . ?
S2C C9C 1.860(7) . ?
C8C N4B 1.393(16) . ?
C8C C9C 1.555(13) . ?
C10C N4B 1.466(15) . ?
C11B C12B 1.335(7) . ?
C12B C13B 1.464(6) . ?
C13B C14B 1.382(7) . ?
C13B C18B 1.415(7) . ?
C14B C15B 1.387(7) . ?
C15B C16B 1.390(9) . ?
C16B C17B 1.394(9) . ?
C17B C18B 1.381(8) . ?
Fe1 N2B 1.921(3) . ?
Fe1 N1B 1.966(4) . ?
Fe1 S1B 2.2259(12) . ?
N2B N3B 1.368(5) . ?
Cl2 O4 1.296(11) . ?
Cl2 O2 1.360(13) . ?
Cl2 O3 1.406(7) . ?
Cl2 O1 1.485(6) . ?
Cl3 O5 1.261(10) . ?
Cl3 O7 1.391(8) . ?
Cl3 O8 1.407(7) . ?
Cl3 O6 1.456(12) . ?

loop_
_geom_angle_atom_site_label_1
_geom_angle_atom_site_label_2
_geom_angle_atom_site_label_3
_geom_angle
_geom_angle_site_symmetry_1
_geom_angle_site_symmetry_3
_geom_angle_publ_flag
N1A C1A C2A 121.8(4) . . ?
C3A C2A C1A 118.1(5) . . ?
C4A C3A C2A 120.4(5) . . ?
C3A C4A C5A 119.5(5) . . ?
N1A C5A C4A 119.4(4) . . ?
N1A C5A C6A 114.6(4) . . ?
C4A C5A C6A 126.0(4) . . ?
N2A C6A C5A 112.1(4) . . ?
N2A C6A C11A 121.6(4) . . ?
C5A C6A C11A 126.3(4) . . ?
N3A C7A N4A 117.1(4) . . ?
N3A C7A S1A 123.7(3) . . ?
N4A C7A S1A 119.2(3) . . ?
C10A S2A C9A 89.8(7) . . ?
N4A C8A C9A 107.7(8) . . ?
C8A C9A S2A 102.3(7) . . ?
N4A C10A S2A 110.2(8) . . ?
C10D S2D C9D 89.9(7) . . ?
N4A C8D C9D 101.2(12) . . ?
C8D C9D S2D 102.5(8) . . ?
N4A C10D S2D 110.6(15) . . ?
C12A C11A C6A 126.6(5) . . ?
C11A C12A C13A 127.0(6) . . ?
C14A C13A C18A 119.5(6) . . ?
C14A C13A C12A 118.5(6) . . ?
C18A C13A C12A 121.7(6) . . ?
C15A C14A C13A 120.6(7) . . ?
C14A C15A C16A 119.6(7) . . ?
C17A C16A C15A 120.6(6) . . ?
C16A C17A C18A 119.2(7) . . ?
C17A C18A C13A 119.4(6) . . ?
C1A N1A C5A 120.6(4) . . ?
C1A N1A Fe1 125.9(3) . . ?
C5A N1A Fe1 113.4(3) . . ?
C6A N2A N3A 117.2(4) . . ?
C6A N2A Fe1 119.2(3) . . ?
N3A N2A Fe1 123.5(3) . . ?
C7A N3A N2A 112.0(3) . . ?
C10D N4A C7A 124.3(9) . . ?
C7A N4A C10A 123.6(6) . . ?
C7A N4A C8A 123.1(4) . . ?
C10A N4A C8A 113.0(5) . . ?
C10D N4A C8D 119.3(12) . . ?
C7A N4A C8D 116.4(9) . . ?
C7A S1A Fe1 94.84(15) . . ?
N1B C1B C2B 121.9(4) . . ?
C3B C2B C1B 118.9(5) . . ?
C2B C3B C4B 120.0(5) . . ?
C3B C4B C5B 119.1(5) . . ?
N1B C5B C4B 120.3(4) . . ?
N1B C5B C6B 114.5(4) . . ?
C4B C5B C6B 125.3(4) . . ?
N2B C6B C11B 128.5(4) . . ?
N2B C6B C5B 111.6(4) . . ?
C11B C6B C5B 119.9(4) . . ?
N3B C7B N4B 116.6(4) . . ?
N3B C7B S1B 124.1(3) . . ?
N4B C7B S1B 119.3(3) . . ?
C10B S2B C9B 92.5(7) . . ?
N4B C8B C9B 107.2(7) . . ?
C8B C9B S2B 101.1(6) . . ?
N4B C10B S2B 109.6(6) . . ?
C10C S2C C9C 92.4(7) . . ?
N4B C8C C9C 107.0(8) . . ?
C8C C9C S2C 101.1(6) . . ?
N4B C10C S2C 102.8(7) . . ?
C12B C11B C6B 130.0(4) . . ?
C11B C12B C13B 124.9(4) . . ?
C14B C13B C18B 118.0(5) . . ?
C14B C13B C12B 118.8(4) . . ?
C18B C13B C12B 123.1(4) . . ?
C13B C14B C15B 121.6(5) . . ?
C14B C15B C16B 119.8(5) . . ?
C15B C16B C17B 119.7(5) . . ?
C18B C17B C16B 120.1(5) . . ?
C17B C18B C13B 120.7(5) . . ?
N2A Fe1 N2B 177.10(15) . . ?
N2A Fe1 N1B 100.81(15) . . ?
N2B Fe1 N1B 80.89(15) . . ?
N2A Fe1 N1A 80.58(15) . . ?
N2B Fe1 N1A 101.95(15) . . ?
N1B Fe1 N1A 85.23(14) . . ?
N2A Fe1 S1B 92.94(11) . . ?
N2B Fe1 S1B 85.68(11) . . ?
N1B Fe1 S1B 164.43(11) . . ?
N1A Fe1 S1B 89.90(11) . . ?
N2A Fe1 S1A 85.45(11) . . ?
N2B Fe1 S1A 92.18(11) . . ?
N1B Fe1 S1A 91.48(11) . . ?
N1A Fe1 S1A 164.77(11) . . ?
S1B Fe1 S1A 96.89(5) . . ?
C1B N1B C5B 119.7(4) . . ?
C1B N1B Fe1 126.1(3) . . ?
C5B N1B Fe1 114.1(3) . . ?
C6B N2B N3B 118.3(3) . . ?
C6B N2B Fe1 118.9(3) . . ?
N3B N2B Fe1 122.8(3) . . ?
C7B N3B N2B 112.2(3) . . ?
C7B N4B C8C 120.0(6) . . ?
C7B N4B C10B 121.8(5) . . ?
C7B N4B C10C 118.9(7) . . ?
C8C N4B C10C 120.5(6) . . ?
C7B N4B C8B 125.9(5) . . ?
C10B N4B C8B 112.1(5) . . ?
C7B S1B Fe1 94.67(15) . . ?
O4 Cl2 O2 108.8(9) . . ?
O4 Cl2 O3 108.5(6) . . ?
O2 Cl2 O3 107.3(6) . . ?
O4 Cl2 O1 115.6(5) . . ?
O2 Cl2 O1 99.5(6) . . ?
O3 Cl2 O1 116.2(5) . . ?
O5 Cl3 O7 113.5(6) . . ?
O5 Cl3 O8 125.9(8) . . ?
O7 Cl3 O8 107.0(6) . . ?
O5 Cl3 O6 109.1(7) . . ?
O7 Cl3 O6 103.1(7) . . ?
O8 Cl3 O6 94.4(7) . . ?

_shelx_res_file                  
;
TITL shelxt_a.res in P-1
    shelx.res
    created by SHELXL-2018/1 at 15:53:08 on 15-May-2025
CELL  1.54184   8.4454  14.4395  16.9690   80.095   82.840   82.971
ZERR     2.00   0.0002   0.0004   0.0005    0.002    0.001    0.001
LATT   1
SFAC  C    H    CL   FE   N    O    S
UNIT  72 68 2 2 16 8 8
MERG   2
OMIT    -2.00 127.00
OMIT    -1   0   1
OMIT     1   1   1
OMIT     0  -1   2
OMIT     0   1   2
FMAP   2
PLAN   20
SIZE     0.030   0.030   0.400
ACTA
BOND
LIST   4
L.S.  40
TEMP  -173.00
WGHT    0.107200    5.162199
FVAR       0.13350   0.60232   0.49786   0.75346
MOLE  1
C1A   1    0.900501    0.789400    0.289615    11.00000    0.02882    0.03613 =
         0.03651   -0.00203   -0.00542   -0.00095
AFIX  43
H1A   2    0.862530    0.780208    0.345214    11.00000   -1.20000
AFIX   0
C2A   1    1.041130    0.831739    0.264524    11.00000    0.03520    0.05852 =
         0.04609   -0.00307   -0.00958   -0.01308
AFIX  43
H2A   2    1.097493    0.853185    0.301855    11.00000   -1.20000
AFIX   0
C3A   1    1.096625    0.841775    0.183991    11.00000    0.04244    0.07220 =
         0.04995    0.00532   -0.00067   -0.02587
AFIX  43
H3A   2    1.194436    0.868591    0.165525    11.00000   -1.20000
AFIX   0
C4A   1    1.011296    0.813212    0.130184    11.00000    0.03680    0.06743 =
         0.03599    0.00425   -0.00065   -0.01776
AFIX  43
H4A   2    1.050076    0.819902    0.074704    11.00000   -1.20000
AFIX   0
C5A   1    0.868325    0.774593    0.157441    11.00000    0.02541    0.03260 =
         0.03230    0.00420    0.00350   -0.00071
C6A   1    0.764130    0.742604    0.108146    11.00000    0.02722    0.02815 =
         0.02930    0.00344    0.00231   -0.00172
C7A   1    0.414260    0.635234    0.160989    11.00000    0.02797    0.02844 =
         0.03112   -0.00461    0.00359   -0.00155
PART  1
S2A   7    0.207968    0.501210    0.030566    41.00000    0.03960    0.05202 =
         0.04318   -0.02082    0.00411   -0.01602
C8A   1    0.168518    0.551553    0.176602    41.00000    0.01763    0.04152 =
         0.03844   -0.01266    0.00916   -0.01078
AFIX  23
H8A1  2    0.106561    0.594406    0.211647    41.00000   -1.20000
H8A2  2    0.209142    0.493149    0.211045    41.00000   -1.20000
AFIX   0
C9A   1    0.059757    0.527371    0.116763    41.00000    0.02828    0.05057 =
         0.03327   -0.02345    0.01509    0.00051
AFIX  23
H9A1  2   -0.019153    0.581634    0.100211    41.00000   -1.20000
H9A2  2    0.002066    0.471768    0.140543    41.00000   -1.20000
AFIX   0
C10A  1    0.315998    0.591430    0.044484    41.00000    0.05395    0.04773 =
         0.03936   -0.01175    0.00580   -0.02020
AFIX  23
H10A  2    0.429859    0.578306    0.023559    41.00000   -1.20000
H10B  2    0.272787    0.652178    0.014195    41.00000   -1.20000
PART  2
AFIX   0
SAME 0.003 S2A > C10A
S2D   7    0.064815    0.524656    0.104552   -41.00000    0.11667    0.09695 =
         0.11508   -0.00650   -0.04565   -0.05581
C8D   1    0.325898    0.607048    0.036428   -41.00000    0.01375
AFIX  23
H8D1  2    0.440530    0.599172    0.015204   -41.00000   -1.20000
H8D2  2    0.275461    0.668479    0.010652   -41.00000   -1.20000
AFIX   0
C9D   1    0.236168    0.523345    0.024208   -41.00000    0.07404
AFIX  23
H9D1  2    0.305674    0.462773    0.031505   -41.00000   -1.20000
H9D2  2    0.198267    0.534030   -0.029849   -41.00000   -1.20000
AFIX   0
C10D  1    0.188574    0.555125    0.168786   -41.00000    0.06819
AFIX  23
H10C  2    0.125033    0.596588    0.204560   -41.00000   -1.20000
H10D  2    0.232476    0.497310    0.202846   -41.00000   -1.20000
PART  0
AFIX   0
C11A  1    0.788118    0.748109    0.020164    11.00000    0.03376    0.03695 =
         0.03666   -0.00424    0.00922   -0.00195
AFIX  43
H11A  2    0.750176    0.699379   -0.001279    11.00000   -1.20000
AFIX   0
C12A  1    0.855556    0.812498   -0.030895    11.00000    0.06639    0.07152 =
         0.04644   -0.00721   -0.00228   -0.02224
AFIX  43
H12A  2    0.888329    0.862877   -0.009516    11.00000   -1.20000
AFIX   0
C13A  1    0.887421    0.816281   -0.119499    11.00000    0.05790    0.08043 =
         0.04057   -0.01432   -0.00667    0.00076
C14A  1    0.966012    0.889762   -0.163929    11.00000    0.07106    0.07563 =
         0.05786    0.00256   -0.00837   -0.01846
AFIX  43
H14A  2    0.994663    0.937456   -0.137775    11.00000   -1.20000
AFIX   0
C15A  1    1.002904    0.894514   -0.245036    11.00000    0.06160    0.09818 =
         0.05419   -0.00487   -0.00047   -0.01197
AFIX  43
H15A  2    1.061035    0.943733   -0.274909    11.00000   -1.20000
AFIX   0
C16A  1    0.954020    0.825674   -0.284332    11.00000    0.07178    0.09904 =
         0.03709   -0.00743    0.00677   -0.00072
AFIX  43
H16A  2    0.989672    0.824586   -0.339552    11.00000   -1.20000
AFIX   0
C17A  1    0.856010    0.760727   -0.243623    11.00000    0.10068    0.05682 =
         0.03920   -0.00744   -0.00672    0.00261
AFIX  43
H17A  2    0.809393    0.721339   -0.271806    11.00000   -1.20000
AFIX   0
C18A  1    0.824998    0.752888   -0.159626    11.00000    0.08225    0.05201 =
         0.04375    0.00263    0.00599   -0.00209
AFIX  43
H18A  2    0.762676    0.705454   -0.130016    11.00000   -1.20000
AFIX   0
N1A   5    0.817909    0.761499    0.238212    11.00000    0.02690    0.03090 =
         0.03033    0.00166   -0.00046   -0.00265
N2A   5    0.640530    0.704437    0.151744    11.00000    0.02730    0.02876 =
         0.02724   -0.00054    0.00227   -0.00184
N3A   5    0.534825    0.670370    0.111513    11.00000    0.03148    0.03515 =
         0.02879   -0.00550    0.00209   -0.00576
N4A   5    0.305090    0.598365    0.128150    11.00000    0.03323    0.03914 =
         0.03221   -0.00941    0.00487   -0.01036
S1A   7    0.389288    0.637409    0.264692    11.00000    0.02719    0.03431 =
         0.02883   -0.00555    0.00704   -0.00748
C1B   1    0.477469    0.892057    0.220642    11.00000    0.03150    0.03615 =
         0.03681    0.00237   -0.00138   -0.00551
AFIX  43
H1B   2    0.506761    0.883228    0.166337    11.00000   -1.20000
AFIX   0
C2B   1    0.401868    0.977597    0.236306    11.00000    0.04125    0.03157 =
         0.05363    0.00694   -0.00639    0.00073
AFIX  43
H2B   2    0.380035    1.027573    0.193516    11.00000   -1.20000
AFIX   0
C3B   1    0.358351    0.989787    0.314686    11.00000    0.05416    0.03082 =
         0.05670   -0.00510   -0.00128    0.00759
AFIX  43
H3B   2    0.304146    1.048203    0.326545    11.00000   -1.20000
AFIX   0
C4B   1    0.393255    0.917186    0.376458    11.00000    0.05048    0.03469 =
         0.04062   -0.00676    0.00163    0.00350
AFIX  43
H4B   2    0.363731    0.925291    0.430918    11.00000   -1.20000
AFIX   0
C5B   1    0.472043    0.832213    0.357934    11.00000    0.03164    0.02855 =
         0.03508   -0.00337    0.00025   -0.00423
C6B   1    0.523101    0.750107    0.417194    11.00000    0.03315    0.02889 =
         0.02846   -0.00286    0.00108   -0.00473
C7B   1    0.737119    0.537547    0.386496    11.00000    0.02790    0.03053 =
         0.03008    0.00070    0.00515   -0.00184
PART  1
S2B   7    0.883191    0.326783    0.550385    21.00000    0.06802    0.06863 =
         0.04690    0.00385   -0.01127    0.02801
C8B   1    0.911017    0.379188    0.392464    21.00000    0.04785    0.03287 =
         0.06328   -0.00288    0.01036    0.02535
AFIX  23
H8B1  2    0.973991    0.406442    0.342520    21.00000   -1.20000
H8B2  2    0.847637    0.331555    0.379456    21.00000   -1.20000
AFIX   0
C9B   1    1.024952    0.332624    0.456920    21.00000    0.04765    0.03021 =
         0.03883   -0.01493   -0.02112    0.02965
AFIX  23
H9B1  2    1.111814    0.372269    0.458575    21.00000   -1.20000
H9B2  2    1.072556    0.268886    0.447297    21.00000   -1.20000
AFIX   0
C10B  1    0.775909    0.437129    0.515766    21.00000    0.04703    0.04409 =
         0.03525    0.00833    0.00127    0.00545
AFIX  23
H10E  2    0.660178    0.435139    0.533969    21.00000   -1.20000
H10F  2    0.814441    0.487985    0.538441    21.00000   -1.20000
PART  2
AFIX   0
SAME 0.005 S2B > C10B
S2C   7    0.939515    0.356135    0.542651   -21.00000    0.05252    0.05619 =
         0.05921    0.00648   -0.01441    0.00672
C8C   1    0.899791    0.391766    0.387871   -21.00000    0.02753
AFIX  23
H8C1  2    1.000913    0.418406    0.364237   -21.00000   -1.20000
H8C2  2    0.846339    0.375664    0.344033   -21.00000   -1.20000
AFIX   0
C9C   1    0.935062    0.302275    0.451076   -21.00000    0.02453
AFIX  23
H9C1  2    1.039356    0.266824    0.436220   -21.00000   -1.20000
H9C2  2    0.849042    0.259805    0.458195   -21.00000   -1.20000
AFIX   0
C10C  1    0.780658    0.444475    0.516072   -21.00000    0.02365
AFIX  23
H10G  2    0.674926    0.422936    0.538313   -21.00000   -1.20000
H10H  2    0.792131    0.503958    0.535413   -21.00000   -1.20000
PART  0
AFIX   0
C11B  1    0.492622    0.754884    0.502545    11.00000    0.04568    0.03139 =
         0.03268   -0.00628    0.00559   -0.00318
AFIX  43
H11B  2    0.444660    0.814231    0.515321    11.00000   -1.20000
AFIX   0
C12B  1    0.521580    0.688758    0.565869    11.00000    0.03304    0.03326 =
         0.03443   -0.00852    0.00099   -0.00453
AFIX  43
H12B  2    0.568097    0.628121    0.555608    11.00000   -1.20000
AFIX   0
C13B  1    0.486967    0.702743    0.649985    11.00000    0.04995    0.03754 =
         0.03211   -0.00595   -0.00154   -0.01218
C14B  1    0.490689    0.624378    0.709596    11.00000    0.07063    0.03611 =
         0.03726   -0.00794   -0.00331   -0.00683
AFIX  43
H14B  2    0.516907    0.563324    0.694901    11.00000   -1.20000
AFIX   0
C15B  1    0.457080    0.632680    0.790371    11.00000    0.10495    0.04654 =
         0.03414   -0.00179    0.00225   -0.01144
AFIX  43
H15B  2    0.464547    0.577989    0.830376    11.00000   -1.20000
AFIX   0
C16B  1    0.412450    0.721241    0.812604    11.00000    0.11912    0.06464 =
         0.03244   -0.01471    0.00660   -0.01354
AFIX  43
H16B  2    0.388236    0.727262    0.867798    11.00000   -1.20000
AFIX   0
C17B  1    0.403405    0.801179    0.753492    11.00000    0.09646    0.04898 =
         0.04657   -0.01587   -0.00326    0.00040
AFIX  43
H17B  2    0.372172    0.861787    0.768399    11.00000   -1.20000
AFIX   0
C18B  1    0.439770    0.792427    0.673282    11.00000    0.07988    0.04101 =
         0.04296   -0.00624   -0.00338   -0.00288
AFIX  43
H18B  2    0.433023    0.847201    0.633332    11.00000   -1.20000
AFIX   0
FE1   4    0.621879    0.695167    0.266326    11.00000    0.02392    0.02713 =
         0.02438   -0.00054    0.00405   -0.00278
N1B   5    0.511327    0.820274    0.280032    11.00000    0.02722    0.02812 =
         0.03144   -0.00226    0.00008   -0.00590
N2B   5    0.597980    0.680124    0.381773    11.00000    0.02581    0.02783 =
         0.02725   -0.00115    0.00330   -0.00322
N3B   5    0.652058    0.598794    0.429236    11.00000    0.03385    0.02759 =
         0.02788    0.00098    0.00368   -0.00153
N4B   5    0.799853    0.456845    0.427959    11.00000    0.03419    0.03273 =
         0.03275    0.00065    0.00613    0.00337
S1B   7    0.772937    0.557036    0.281607    11.00000    0.03274    0.03255 =
         0.02766   -0.00088    0.00886    0.00311
MOLE  2
CL2   3    0.837476    0.957196    0.455920    31.00000    0.04926    0.04538 =
         0.05757   -0.02425    0.01351   -0.00579
O1    6    0.834597    1.060346    0.455304    31.00000    0.05051    0.03239 =
         0.04412   -0.01701    0.02442   -0.01774
O2    6    0.751282    0.958993    0.393020    31.00000    0.06117    0.09523 =
         0.16917   -0.02373   -0.03407    0.00077
O3    6    0.988589    0.908253    0.438027    31.00000    0.05807    0.07232 =
         0.04495   -0.01505   -0.00102    0.04091
O4    6    0.766135    0.910549    0.519850    31.00000    0.11288    0.02054 =
         0.16535    0.00052    0.02406   -0.03189
MOLE  3
PART  1
CL3   3    0.332011    0.924680   -0.028118   -31.00000    0.07636    0.05030 =
         0.02840   -0.00135   -0.00032   -0.02907
O5    6    0.269887    0.992633   -0.075425   -31.00000    0.05613    0.07461 =
         0.09782   -0.03882   -0.02752    0.01486
O6    6    0.499508    0.903275   -0.057837   -31.00000    0.08597    0.10646 =
         0.12006   -0.00913   -0.02512    0.01946
O7    6    0.341101    0.946247    0.047902   -31.00000    0.10622    0.09248 =
         0.03126   -0.00444   -0.00969   -0.05163
O8    6    0.296803    0.830262   -0.017294   -31.00000    0.17216    0.06145 =
         0.09079   -0.06247    0.10993   -0.09136
HKLF    4


REM  shelxt_a.res in P-1
REM R1 =  0.0650 for    6118 Fo > 4sig(Fo)  and  0.0683 for all    6578 data
REM    577 parameters refined using     12 restraints

END

WGHT      0.1085      5.1964

REM Highest difference peak  1.185,  deepest hole -0.482,  1-sigma level  0.109
Q1    1   0.1316  0.9681 -0.0052  11.00000  0.05    1.19
Q2    1   0.8108  0.9000  0.4664  11.00000  0.05    1.00
Q3    1   0.9441  0.7451 -0.1217  11.00000  0.05    0.86
Q4    1   0.2295  0.8425 -0.0256  11.00000  0.05    0.86
Q5    1   0.8126  0.9988  0.4106  11.00000  0.05    0.83
Q6    1   0.3400  0.8209  0.0126  11.00000  0.05    0.80
Q7    1   0.9227  0.7417 -0.0245  11.00000  0.05    0.79
Q8    1   0.7144  0.9893  0.4404  11.00000  0.05    0.79
Q9    1   0.8307  0.9183  0.5402  11.00000  0.05    0.76
Q10   1   0.3793  0.8643 -0.0200  11.00000  0.05    0.70
Q11   1   0.3483  0.8727 -0.0380  11.00000  0.05    0.68
Q12   1   0.3726  0.9686 -0.0996  11.00000  0.05    0.68
Q13   1   0.4057  0.8898 -0.0065  11.00000  0.05    0.65
Q14   1   1.0883  0.7676 -0.1574  11.00000  0.05    0.60
Q15   1   0.6743  0.9438  0.5009  11.00000  0.05    0.57
Q16   1   1.0950  0.7898 -0.2422  11.00000  0.05    0.54
Q17   1   0.1581  0.5982  0.0149  11.00000  0.05    0.52
Q18   1   0.8072  1.0969  0.4323  11.00000  0.05    0.52
Q19   1   0.2723  0.9248 -0.0056  11.00000  0.05    0.52
Q20   1   0.5867  0.7616  0.6779  11.00000  0.05    0.52
;
_shelx_res_checksum              74277
